# Supplementary material for: Dichloridobis(4-chloro­benzyl-κC)(1,10-phenanthroline-κ2 N,N′)tin(IV)
Source: Acta Crystallogr Sect E Struct Rep Online. 2009 Jun 6;65(Pt 7):m717. doi: 10.1107/S1600536809019795 (PMC2969476; doi:10.1107/S1600536809019795)
Supplement: Supplementary file 1 [file e-65-0m717-sup1.cif]

##############################################################################
###                                                                        ###
###        Electronic paper (Acta Crystallographica Section E)             ###
###                                                                        ###
##############################################################################
#                                                                            #
# This CIF contains the data in a paper accepted for publication in Acta     #
# Crystallographica Section E. It conforms to the requirements of Notes      #
# for Authors for Section E, and has been peer reviewed under the auspices   #
# of the IUCr Commission on Journals.                                        #
#                                                                            #
# Full details of the Crystallographic Information File format               #
# are given in the paper "The Crystallographic Information File (CIF):       #
# a New Standard Archive File for Crystallography" by S. R. Hall, F. H.      #
# Allen and I. D. Brown [Acta Cryst. (1991), A47, 655-685].                  #
#                                                                            #
# The current version of the core CIF dictionary is obtainable from          #
# ftp://ftp.iucr.org/pub/cif_core.dic. The current version number is 2.4.    #
#                                                                            #
# Software is freely available for graphical display of the structure(s) in  #
# this CIF.  For information consult the CIF home page http://www.iucr.org/  #
# cif/home.html                                                              #
#                                                                            #
# This file may be used for bona fide research purposes within the           #
# scientific community so long as proper attribution is given to the journal # 
# article from which it was obtained.                                        #
#                                                                            #
##############################################################################
                                             
data_global
_audit_creation_method     SHELXL-97
_journal_date_recd_electronic     2009-05-21
_journal_date_accepted     2009-05-25
_journal_name_full     'Acta Crystallographica, Section E'
_journal_year     2009
_journal_volume     65
_journal_issue      7
_journal_page_first     m717
_journal_page_last     m717
_journal_paper_category     QM
_journal_coeditor_code     XU2530
_publ_contact_author
;
Dr. Seik Weng Ng
Department of Chemistry
University of Malaya
50603 Kuala Lumpur
Malaysia
;
_publ_contact_author_email     seikweng@um.edu.my
_publ_contact_author_fax     '03 7967 4193'
_publ_contact_author_phone     '03 7967 6778'
_publ_section_title
;\
Dichloridobis(4-chlorobenzyl-\k<i>C</i>)(1,10-phenanthroline-\k^2^<i>N</i>,\
<i>N'</i>)tin(IV)
;
loop_
    _publ_author_name
    _publ_author_address
    'Tan, Chui Lian'
;
Department of Chemistry
University of Malaya
50603 Kuala Lumpur
Malaysia
;
    'Lo, Kong Mun'
;
Department of Chemistry
University of Malaya
50603 Kuala Lumpur
Malaysia
;
    'Ng, Seik Weng'
;
Department of Chemistry
University of Malaya
50603 Kuala Lumpur
Malaysia
;
_publ_section_synopsis     .
data_I
_audit_creation_method     SHELXL-97
_chemical_name_systematic
;
Dichloridobis(4-chlorobenzyl-\k<i>C</i>)(1,10-phenanthroline-
\k^2^<i>N</i>,<i>N'</i>)tin(IV)
;
_chemical_name_common     ?
_chemical_formula_moiety     'C26 H20 Cl4 N2 Sn'
_chemical_formula_sum     'C26 H20 Cl4 N2 Sn'
_chemical_formula_iupac     '[Sn (C7 H6 Cl)2 Cl2 (C12 H8 N2)]'
_chemical_formula_weight     620.93
_chemical_melting_point     ?
_symmetry_cell_setting     Monoclinic
_symmetry_space_group_name_H-M     'P 21/c'
_symmetry_space_group_name_Hall     '-P 2ybc'
loop_
    _symmetry_equiv_pos_as_xyz
    'x, y, z'
    '-x, y+1/2, -z+1/2'
    '-x, -y, -z'
    'x, -y-1/2, z-1/2'
_cell_length_a     8.92520(10)
_cell_length_b     17.9987(3)
_cell_length_c     15.6862(3)
_cell_angle_alpha     90.00
_cell_angle_beta     98.6860(10)
_cell_angle_gamma     90.00
_cell_volume     2490.96(7)
_cell_formula_units_Z     4
_cell_measurement_reflns_used     8381
_cell_measurement_theta_min     2.3
_cell_measurement_theta_max     28.2
_cell_measurement_temperature     119(2)
_exptl_crystal_description     Prism
_exptl_crystal_colour     Yellow
_exptl_crystal_size_max     0.40
_exptl_crystal_size_mid     0.10
_exptl_crystal_size_min     0.10
_exptl_crystal_density_diffrn     1.656
_exptl_crystal_density_meas     ?
_exptl_crystal_density_method     'not measured'
_exptl_crystal_F_000     1232
_exptl_absorpt_coefficient_mu     1.473
_exptl_absorpt_correction_type     Multi-scan
_exptl_absorpt_process_details     '(SADABS; Sheldrick, 1996)'
_exptl_absorpt_correction_T_min     0.5903
_exptl_absorpt_correction_T_max     0.8667
_diffrn_radiation_type     MoK\a
_diffrn_radiation_wavelength     0.71073
_diffrn_radiation_source     'fine-focus sealed tube'
_diffrn_radiation_monochromator     graphite
_diffrn_measurement_device_type     'Bruker SMART APEX'
_diffrn_measurement_method     \w
_diffrn_detector_area_resol_mean     ?
_diffrn_reflns_number     16905
_diffrn_reflns_av_R_equivalents     0.0207
_diffrn_reflns_av_sigmaI/netI     0.0244
_diffrn_reflns_theta_min     1.73
_diffrn_reflns_theta_max     27.50
_diffrn_reflns_theta_full     27.50
_diffrn_measured_fraction_theta_max     0.995
_diffrn_measured_fraction_theta_full     0.995
_diffrn_reflns_limit_h_min     -11
_diffrn_reflns_limit_h_max     11
_diffrn_reflns_limit_k_min     -22
_diffrn_reflns_limit_k_max     23
_diffrn_reflns_limit_l_min     -20
_diffrn_reflns_limit_l_max     20
_diffrn_standards_number     0
_diffrn_standards_interval_count     0
_diffrn_standards_interval_time     0
_diffrn_standards_decay_%     0
_reflns_number_total     5681
_reflns_number_gt     4826
_reflns_threshold_expression     I>2\s(I)
_refine_ls_structure_factor_coef     Fsqd
_refine_ls_matrix_type     full
_refine_ls_R_factor_all     0.0318
_refine_ls_R_factor_gt     0.0225
_refine_ls_wR_factor_gt     0.0557
_refine_ls_wR_factor_ref     0.0615
_refine_ls_goodness_of_fit_ref     1.049
_refine_ls_restrained_S_all     1.049
_refine_ls_number_reflns     5681
_refine_ls_number_parameters     298
_refine_ls_number_restraints     0
_refine_ls_hydrogen_treatment     constr
_refine_ls_weighting_scheme     calc
_refine_ls_weighting_details
         'calc w=1/[\s^2^(Fo^2^)+(0.0286P)^2^+1.4291P] where P=(Fo^2^+2Fc^2^)/3'
_atom_sites_solution_hydrogens     geom
_atom_sites_solution_primary     direct
_atom_sites_solution_secondary     difmap
_refine_ls_shift/su_max     0.001
_refine_ls_shift/su_mean     0.001
_refine_diff_density_max     0.531
_refine_diff_density_min     -0.441
_refine_ls_extinction_method     none
_refine_ls_extinction_coef     ?
loop_
    _atom_type_symbol
    _atom_type_description
    _atom_type_scat_dispersion_real
    _atom_type_scat_dispersion_imag
    _atom_type_scat_source
    'C' 'C' 0.0033 0.0016
                         'International Tables Vol C Tables 4.2.6.8 and 6.1.1.4'
    'H' 'H' 0.0000 0.0000
                         'International Tables Vol C Tables 4.2.6.8 and 6.1.1.4'
    'N' 'N' 0.0061 0.0033
                         'International Tables Vol C Tables 4.2.6.8 and 6.1.1.4'
    'Cl' 'Cl' 0.1484 0.1585
                         'International Tables Vol C Tables 4.2.6.8 and 6.1.1.4'
    'Sn' 'Sn' -0.6537 1.4246
                         'International Tables Vol C Tables 4.2.6.8 and 6.1.1.4'
_computing_data_collection     'APEX2 (Bruker, 2007)'
_computing_cell_refinement     'SAINT (Bruker, 2007)'
_computing_data_reduction     'SAINT (Bruker, 2007)'
_computing_structure_solution     'SHELXS97 (Sheldrick, 2008)'
_computing_structure_refinement     'SHELXL97 (Sheldrick, 2008)'
_computing_molecular_graphics     'X-SEED (Barbour, 2001)'
_computing_publication_material     'publCIF (Westrip, 2009)'
loop_
    _atom_site_type_symbol
    _atom_site_label
    _atom_site_fract_x
    _atom_site_fract_y
    _atom_site_fract_z
    _atom_site_U_iso_or_equiv
    _atom_site_adp_type
    _atom_site_calc_flag
    _atom_site_refinement_flags
    _atom_site_occupancy
    _atom_site_disorder_assembly
    _atom_site_disorder_group
    Sn Sn1 0.668417(16) 0.554696(8) 0.795225(9) 0.02121(5) Uani d . 1 . .
    Cl Cl1 0.84702(8) 0.57955(4) 0.35794(4) 0.04106(15) Uani d . 1 . .
    Cl Cl2 1.35725(11) 0.75339(6) 0.97376(6) 0.0765(3) Uani d . 1 . .
    Cl Cl3 0.42667(7) 0.52254(3) 0.85279(4) 0.03635(14) Uani d . 1 . .
    Cl Cl4 0.82575(7) 0.43941(3) 0.81282(4) 0.03295(13) Uani d . 1 . .
    N N1 0.5902(2) 0.67771(10) 0.75699(12) 0.0231(4) Uani d . 1 . .
    N N2 0.8592(2) 0.61534(10) 0.73338(12) 0.0232(4) Uani d . 1 . .
    C C1 0.7565(3) 0.59581(14) 0.92228(15) 0.0302(5) Uani d . 1 . .
    H H1A 0.6811 0.6304 0.9405 0.036 Uiso calc R 1 . .
    H H1B 0.7663 0.5533 0.9628 0.036 Uiso calc R 1 . .
    C C2 0.9049(3) 0.63463(13) 0.93108(14) 0.0291(5) Uani d . 1 . .
    C C3 1.0409(3) 0.59536(13) 0.94752(15) 0.0313(5) Uani d . 1 . .
    H H3A 1.0382 0.5427 0.9503 0.038 Uiso calc R 1 . .
    C C4 1.1800(3) 0.63119(16) 0.95997(17) 0.0399(6) Uani d . 1 . .
    H H4A 1.2716 0.6037 0.9725 0.048 Uiso calc R 1 . .
    C C5 1.1823(4) 0.70741(17) 0.95385(17) 0.0444(7) Uani d . 1 . .
    C C6 1.0518(4) 0.74826(15) 0.93470(18) 0.0499(8) Uani d . 1 . .
    H H6A 1.0560 0.8007 0.9292 0.060 Uiso calc R 1 . .
    C C7 0.9140(3) 0.71175(14) 0.92356(16) 0.0399(6) Uani d . 1 . .
    H H7A 0.8232 0.7398 0.9105 0.048 Uiso calc R 1 . .
    C C8 0.5528(2) 0.51792(13) 0.67136(15) 0.0259(5) Uani d . 1 . .
    H H8A 0.5366 0.4636 0.6746 0.031 Uiso calc R 1 . .
    H H8B 0.4516 0.5416 0.6615 0.031 Uiso calc R 1 . .
    C C9 0.6284(2) 0.53300(12) 0.59490(14) 0.0236(4) Uani d . 1 . .
    C C10 0.7343(3) 0.48429(13) 0.56968(15) 0.0281(5) Uani d . 1 . .
    H H10A 0.7604 0.4406 0.6025 0.034 Uiso calc R 1 . .
    C C11 0.8025(3) 0.49820(13) 0.49766(15) 0.0294(5) Uani d . 1 . .
    H H11A 0.8738 0.4641 0.4808 0.035 Uiso calc R 1 . .
    C C12 0.7655(3) 0.56232(13) 0.45046(15) 0.0290(5) Uani d . 1 . .
    C C13 0.6620(3) 0.61251(13) 0.47410(15) 0.0301(5) Uani d . 1 . .
    H H13A 0.6378 0.6566 0.4416 0.036 Uiso calc R 1 . .
    C C14 0.5942(3) 0.59752(13) 0.54598(15) 0.0281(5) Uani d . 1 . .
    H H14A 0.5228 0.6318 0.5625 0.034 Uiso calc R 1 . .
    C C15 0.6868(2) 0.71888(11) 0.71740(14) 0.0221(4) Uani d . 1 . .
    C C16 0.4601(3) 0.70774(13) 0.77128(15) 0.0277(5) Uani d . 1 . .
    H H16A 0.3933 0.6790 0.7998 0.033 Uiso calc R 1 . .
    C C17 0.4182(3) 0.78056(13) 0.74554(17) 0.0334(5) Uani d . 1 . .
    H H17A 0.3249 0.8007 0.7569 0.040 Uiso calc R 1 . .
    C C18 0.5130(3) 0.82184(13) 0.70422(16) 0.0325(5) Uani d . 1 . .
    H H18A 0.4846 0.8707 0.6852 0.039 Uiso calc R 1 . .
    C C19 0.6528(3) 0.79239(12) 0.68953(15) 0.0281(5) Uani d . 1 . .
    C C20 0.7614(3) 0.83310(13) 0.64909(15) 0.0346(6) Uani d . 1 . .
    H H20A 0.7388 0.8825 0.6299 0.041 Uiso calc R 1 . .
    C C21 0.8942(3) 0.80256(14) 0.63798(15) 0.0337(6) Uani d . 1 . .
    H H21A 0.9643 0.8308 0.6114 0.040 Uiso calc R 1 . .
    C C22 0.9325(3) 0.72786(13) 0.66552(14) 0.0282(5) Uani d . 1 . .
    C C23 1.0714(3) 0.69379(16) 0.65643(16) 0.0348(6) Uani d . 1 . .
    H H23A 1.1443 0.7199 0.6297 0.042 Uiso calc R 1 . .
    C C24 1.1010(3) 0.62301(15) 0.68614(16) 0.0356(6) Uani d . 1 . .
    H H24A 1.1948 0.5998 0.6810 0.043 Uiso calc R 1 . .
    C C25 0.9913(3) 0.58531(14) 0.72420(15) 0.0288(5) Uani d . 1 . .
    H H25A 1.0124 0.5361 0.7443 0.035 Uiso calc R 1 . .
    C C26 0.8288(2) 0.68613(12) 0.70487(14) 0.0231(4) Uani d . 1 . .
loop_
    _atom_site_aniso_label
    _atom_site_aniso_U_11
    _atom_site_aniso_U_22
    _atom_site_aniso_U_33
    _atom_site_aniso_U_12
    _atom_site_aniso_U_13
    _atom_site_aniso_U_23
    Sn1 0.02126(8) 0.01781(8) 0.02478(8) 0.00048(6) 0.00414(6) -0.00034(6)
    Cl1 0.0462(4) 0.0487(4) 0.0299(3) -0.0001(3) 0.0111(3) 0.0010(3)
    Cl2 0.0833(6) 0.0975(7) 0.0515(5) -0.0638(6) 0.0192(5) -0.0244(5)
    Cl3 0.0361(3) 0.0285(3) 0.0493(4) -0.0040(2) 0.0220(3) -0.0024(3)
    Cl4 0.0322(3) 0.0230(3) 0.0424(3) 0.0073(2) 0.0017(3) 0.0020(2)
    N1 0.0221(9) 0.0201(9) 0.0271(10) -0.0018(7) 0.0033(8) -0.0027(7)
    N2 0.0204(9) 0.0261(10) 0.0226(9) -0.0026(7) 0.0019(7) -0.0039(7)
    C1 0.0345(13) 0.0315(12) 0.0244(11) 0.0055(10) 0.0041(10) -0.0019(10)
    C2 0.0420(14) 0.0268(12) 0.0179(11) -0.0005(10) 0.0033(10) -0.0027(9)
    C3 0.0388(13) 0.0265(12) 0.0287(12) -0.0032(10) 0.0053(10) -0.0051(10)
    C4 0.0391(14) 0.0490(16) 0.0327(14) -0.0081(12) 0.0083(12) -0.0129(12)
    C5 0.0597(19) 0.0497(17) 0.0246(13) -0.0293(15) 0.0090(13) -0.0113(12)
    C6 0.087(2) 0.0287(14) 0.0304(14) -0.0172(15) -0.0030(15) -0.0025(11)
    C7 0.0597(18) 0.0270(13) 0.0296(13) 0.0023(12) -0.0038(12) -0.0051(10)
    C8 0.0195(10) 0.0280(12) 0.0296(12) -0.0026(9) 0.0018(9) -0.0041(9)
    C9 0.0186(10) 0.0264(11) 0.0237(11) -0.0024(8) -0.0037(9) -0.0047(9)
    C10 0.0253(11) 0.0274(12) 0.0298(12) 0.0006(9) -0.0015(10) -0.0026(9)
    C11 0.0244(11) 0.0325(12) 0.0304(12) 0.0031(9) 0.0015(10) -0.0047(10)
    C12 0.0266(11) 0.0369(13) 0.0227(11) -0.0023(10) 0.0004(9) -0.0024(10)
    C13 0.0303(12) 0.0295(12) 0.0275(12) 0.0033(10) -0.0052(10) 0.0006(10)
    C14 0.0263(11) 0.0272(12) 0.0290(12) 0.0049(9) -0.0019(9) -0.0043(9)
    C15 0.0269(11) 0.0198(10) 0.0186(10) -0.0044(8) 0.0004(8) -0.0030(8)
    C16 0.0256(11) 0.0242(11) 0.0336(13) 0.0000(9) 0.0053(10) -0.0026(9)
    C17 0.0349(13) 0.0254(12) 0.0396(14) 0.0061(10) 0.0042(11) -0.0042(10)
    C18 0.0448(14) 0.0188(11) 0.0326(13) 0.0041(10) 0.0016(11) 0.0003(9)
    C19 0.0387(13) 0.0200(11) 0.0247(11) -0.0039(9) 0.0018(10) -0.0028(9)
    C20 0.0540(16) 0.0229(12) 0.0271(12) -0.0084(11) 0.0072(11) 0.0010(9)
    C21 0.0447(15) 0.0321(13) 0.0248(12) -0.0179(11) 0.0072(11) -0.0028(10)
    C22 0.0311(12) 0.0347(13) 0.0186(11) -0.0118(10) 0.0030(9) -0.0041(9)
    C23 0.0262(12) 0.0531(16) 0.0260(12) -0.0147(11) 0.0066(10) -0.0045(11)
    C24 0.0233(11) 0.0501(16) 0.0341(13) -0.0029(11) 0.0070(10) -0.0070(12)
    C25 0.0233(11) 0.0351(12) 0.0280(12) 0.0001(10) 0.0036(9) -0.0055(10)
    C26 0.0250(11) 0.0245(11) 0.0190(10) -0.0059(9) 0.0011(8) -0.0045(8)
loop_
    _geom_bond_atom_site_label_1
    _geom_bond_atom_site_label_2
    _geom_bond_site_symmetry_2
    _geom_bond_distance
    _geom_bond_publ_flag
    Sn1 C1 . 2.160(2) yes
    Sn1 C8 . 2.162(2) yes
    Sn1 N1 . 2.3712(18) y
    Sn1 N2 . 2.3515(18) y
    Sn1 Cl3 . 2.5287(6) y
    Sn1 Cl4 . 2.4973(6) y
    Cl1 C12 . 1.747(2) ?
    Cl2 C5 . 1.753(3) ?
    N1 C16 . 1.330(3) ?
    N1 C15 . 1.356(3) ?
    N2 C25 . 1.325(3) ?
    N2 C26 . 1.364(3) ?
    C1 C2 . 1.486(3) ?
    C1 H1A . 0.9900 ?
    C1 H1B . 0.9900 ?
    C2 C3 . 1.394(3) ?
    C2 C7 . 1.397(3) ?
    C3 C4 . 1.386(4) ?
    C3 H3A . 0.9500 ?
    C4 C5 . 1.376(4) ?
    C4 H4A . 0.9500 ?
    C5 C6 . 1.372(4) ?
    C6 C7 . 1.382(4) ?
    C6 H6A . 0.9500 ?
    C7 H7A . 0.9500 ?
    C8 C9 . 1.487(3) ?
    C8 H8A . 0.9900 ?
    C8 H8B . 0.9900 ?
    C9 C10 . 1.390(3) ?
    C9 C14 . 1.400(3) ?
    C10 C11 . 1.385(3) ?
    C10 H10A . 0.9500 ?
    C11 C12 . 1.384(3) ?
    C11 H11A . 0.9500 ?
    C12 C13 . 1.382(3) ?
    C13 C14 . 1.385(3) ?
    C13 H13A . 0.9500 ?
    C14 H14A . 0.9500 ?
    C15 C19 . 1.412(3) ?
    C15 C26 . 1.438(3) ?
    C16 C17 . 1.405(3) ?
    C16 H16A . 0.9500 ?
    C17 C18 . 1.361(4) ?
    C17 H17A . 0.9500 ?
    C18 C19 . 1.406(3) ?
    C18 H18A . 0.9500 ?
    C19 C20 . 1.437(3) ?
    C20 C21 . 1.342(4) ?
    C20 H20A . 0.9500 ?
    C21 C22 . 1.437(4) ?
    C21 H21A . 0.9500 ?
    C22 C26 . 1.405(3) ?
    C22 C23 . 1.410(3) ?
    C23 C24 . 1.368(4) ?
    C23 H23A . 0.9500 ?
    C24 C25 . 1.397(3) ?
    C24 H24A . 0.9500 ?
    C25 H25A . 0.9500 ?
loop_
    _geom_angle_atom_site_label_1
    _geom_angle_atom_site_label_2
    _geom_angle_atom_site_label_3
    _geom_angle_site_symmetry_1
    _geom_angle_site_symmetry_3
    _geom_angle
    _geom_angle_publ_flag
    C1 Sn1 C8 . . 172.84(8) yes
    C8 Sn1 N2 . . 92.78(7) ?
    C1 Sn1 N2 . . 92.08(8) ?
    C8 Sn1 N1 . . 88.64(8) ?
    C1 Sn1 N1 . . 88.03(8) ?
    N2 Sn1 N1 . . 70.49(6) ?
    C8 Sn1 Cl4 . . 91.67(6) ?
    C1 Sn1 Cl4 . . 93.58(7) ?
    N2 Sn1 Cl4 . . 90.07(5) ?
    N1 Sn1 Cl4 . . 160.55(5) ?
    C8 Sn1 Cl3 . . 86.19(6) ?
    C1 Sn1 Cl3 . . 87.72(7) ?
    N2 Sn1 Cl3 . . 164.47(5) ?
    N1 Sn1 Cl3 . . 93.99(5) ?
    Cl4 Sn1 Cl3 . . 105.44(2) ?
    C16 N1 C15 . . 119.11(19) ?
    C16 N1 Sn1 . . 124.61(15) ?
    C15 N1 Sn1 . . 116.28(14) ?
    C25 N2 C26 . . 118.79(19) ?
    C25 N2 Sn1 . . 124.56(16) ?
    C26 N2 Sn1 . . 116.65(14) ?
    C2 C1 Sn1 . . 116.24(15) ?
    C2 C1 H1A . . 108.2 ?
    Sn1 C1 H1A . . 108.2 ?
    C2 C1 H1B . . 108.2 ?
    Sn1 C1 H1B . . 108.2 ?
    H1A C1 H1B . . 107.4 ?
    C3 C2 C7 . . 117.4(2) ?
    C3 C2 C1 . . 121.2(2) ?
    C7 C2 C1 . . 121.4(2) ?
    C4 C3 C2 . . 121.7(2) ?
    C4 C3 H3A . . 119.1 ?
    C2 C3 H3A . . 119.1 ?
    C5 C4 C3 . . 118.5(3) ?
    C5 C4 H4A . . 120.8 ?
    C3 C4 H4A . . 120.8 ?
    C6 C5 C4 . . 121.9(3) ?
    C6 C5 Cl2 . . 119.3(2) ?
    C4 C5 Cl2 . . 118.7(3) ?
    C5 C6 C7 . . 118.9(3) ?
    C5 C6 H6A . . 120.6 ?
    C7 C6 H6A . . 120.6 ?
    C6 C7 C2 . . 121.6(3) ?
    C6 C7 H7A . . 119.2 ?
    C2 C7 H7A . . 119.2 ?
    C9 C8 Sn1 . . 117.12(14) ?
    C9 C8 H8A . . 108.0 ?
    Sn1 C8 H8A . . 108.0 ?
    C9 C8 H8B . . 108.0 ?
    Sn1 C8 H8B . . 108.0 ?
    H8A C8 H8B . . 107.3 ?
    C10 C9 C14 . . 118.0(2) ?
    C10 C9 C8 . . 121.7(2) ?
    C14 C9 C8 . . 120.4(2) ?
    C11 C10 C9 . . 121.3(2) ?
    C11 C10 H10A . . 119.3 ?
    C9 C10 H10A . . 119.3 ?
    C10 C11 C12 . . 119.3(2) ?
    C10 C11 H11A . . 120.4 ?
    C12 C11 H11A . . 120.4 ?
    C13 C12 C11 . . 121.1(2) ?
    C13 C12 Cl1 . . 119.07(19) ?
    C11 C12 Cl1 . . 119.81(18) ?
    C14 C13 C12 . . 118.9(2) ?
    C14 C13 H13A . . 120.6 ?
    C12 C13 H13A . . 120.6 ?
    C13 C14 C9 . . 121.5(2) ?
    C13 C14 H14A . . 119.3 ?
    C9 C14 H14A . . 119.3 ?
    N1 C15 C19 . . 122.1(2) ?
    N1 C15 C26 . . 118.23(19) ?
    C19 C15 C26 . . 119.6(2) ?
    N1 C16 C17 . . 122.1(2) ?
    N1 C16 H16A . . 118.9 ?
    C17 C16 H16A . . 118.9 ?
    C18 C17 C16 . . 119.3(2) ?
    C18 C17 H17A . . 120.4 ?
    C16 C17 H17A . . 120.4 ?
    C17 C18 C19 . . 120.2(2) ?
    C17 C18 H18A . . 119.9 ?
    C19 C18 H18A . . 119.9 ?
    C18 C19 C15 . . 117.2(2) ?
    C18 C19 C20 . . 123.7(2) ?
    C15 C19 C20 . . 119.1(2) ?
    C21 C20 C19 . . 121.1(2) ?
    C21 C20 H20A . . 119.4 ?
    C19 C20 H20A . . 119.4 ?
    C20 C21 C22 . . 121.2(2) ?
    C20 C21 H21A . . 119.4 ?
    C22 C21 H21A . . 119.4 ?
    C26 C22 C23 . . 117.4(2) ?
    C26 C22 C21 . . 119.3(2) ?
    C23 C22 C21 . . 123.3(2) ?
    C24 C23 C22 . . 119.9(2) ?
    C24 C23 H23A . . 120.1 ?
    C22 C23 H23A . . 120.1 ?
    C23 C24 C25 . . 119.1(2) ?
    C23 C24 H24A . . 120.5 ?
    C25 C24 H24A . . 120.5 ?
    N2 C25 C24 . . 122.7(2) ?
    N2 C25 H25A . . 118.6 ?
    C24 C25 H25A . . 118.6 ?
    N2 C26 C22 . . 122.1(2) ?
    N2 C26 C15 . . 118.27(19) ?
    C22 C26 C15 . . 119.6(2) ?
loop_
    _geom_torsion_atom_site_label_1
    _geom_torsion_atom_site_label_2
    _geom_torsion_atom_site_label_3
    _geom_torsion_atom_site_label_4
    _geom_torsion_site_symmetry_1
    _geom_torsion_site_symmetry_2
    _geom_torsion_site_symmetry_3
    _geom_torsion_site_symmetry_4
    _geom_torsion
    _geom_torsion_publ_flag
    C8 Sn1 N1 C16 . . . . 88.53(19) ?
    C1 Sn1 N1 C16 . . . . -85.14(19) ?
    N2 Sn1 N1 C16 . . . . -178.0(2) ?
    Cl4 Sn1 N1 C16 . . . . 179.68(13) ?
    Cl3 Sn1 N1 C16 . . . . 2.44(18) ?
    C8 Sn1 N1 C15 . . . . -91.05(16) ?
    C1 Sn1 N1 C15 . . . . 95.29(16) ?
    N2 Sn1 N1 C15 . . . . 2.38(14) ?
    Cl4 Sn1 N1 C15 . . . . 0.1(3) ?
    Cl3 Sn1 N1 C15 . . . . -177.13(15) ?
    C8 Sn1 N2 C25 . . . . -94.31(18) ?
    C1 Sn1 N2 C25 . . . . 90.94(18) ?
    N1 Sn1 N2 C25 . . . . 178.12(19) ?
    Cl4 Sn1 N2 C25 . . . . -2.64(17) ?
    Cl3 Sn1 N2 C25 . . . . 179.92(14) ?
    C8 Sn1 N2 C26 . . . . 85.20(16) ?
    C1 Sn1 N2 C26 . . . . -89.54(16) ?
    N1 Sn1 N2 C26 . . . . -2.37(14) ?
    Cl4 Sn1 N2 C26 . . . . 176.87(15) ?
    Cl3 Sn1 N2 C26 . . . . -0.6(3) ?
    N2 Sn1 C1 C2 . . . . -8.28(18) ?
    N1 Sn1 C1 C2 . . . . -78.67(18) ?
    Cl4 Sn1 C1 C2 . . . . 81.92(17) ?
    Cl3 Sn1 C1 C2 . . . . -172.74(18) ?
    Sn1 C1 C2 C3 . . . . -86.5(2) ?
    Sn1 C1 C2 C7 . . . . 93.7(2) ?
    C7 C2 C3 C4 . . . . 2.9(4) ?
    C1 C2 C3 C4 . . . . -176.9(2) ?
    C2 C3 C4 C5 . . . . -1.5(4) ?
    C3 C4 C5 C6 . . . . -0.9(4) ?
    C3 C4 C5 Cl2 . . . . 177.49(19) ?
    C4 C5 C6 C7 . . . . 1.8(4) ?
    Cl2 C5 C6 C7 . . . . -176.7(2) ?
    C5 C6 C7 C2 . . . . -0.2(4) ?
    C3 C2 C7 C6 . . . . -2.1(4) ?
    C1 C2 C7 C6 . . . . 177.7(2) ?
    N2 Sn1 C8 C9 . . . . 5.87(17) ?
    N1 Sn1 C8 C9 . . . . 76.26(17) ?
    Cl4 Sn1 C8 C9 . . . . -84.29(17) ?
    Cl3 Sn1 C8 C9 . . . . 170.35(17) ?
    Sn1 C8 C9 C10 . . . . 86.7(2) ?
    Sn1 C8 C9 C14 . . . . -93.2(2) ?
    C14 C9 C10 C11 . . . . -1.0(3) ?
    C8 C9 C10 C11 . . . . 179.0(2) ?
    C9 C10 C11 C12 . . . . 0.7(3) ?
    C10 C11 C12 C13 . . . . 0.0(4) ?
    C10 C11 C12 Cl1 . . . . -178.41(18) ?
    C11 C12 C13 C14 . . . . -0.4(3) ?
    Cl1 C12 C13 C14 . . . . 178.03(18) ?
    C12 C13 C14 C9 . . . . 0.1(3) ?
    C10 C9 C14 C13 . . . . 0.6(3) ?
    C8 C9 C14 C13 . . . . -179.4(2) ?
    C16 N1 C15 C19 . . . . -1.0(3) ?
    Sn1 N1 C15 C19 . . . . 178.60(16) ?
    C16 N1 C15 C26 . . . . 178.2(2) ?
    Sn1 N1 C15 C26 . . . . -2.2(2) ?
    C15 N1 C16 C17 . . . . 0.9(3) ?
    Sn1 N1 C16 C17 . . . . -178.64(17) ?
    N1 C16 C17 C18 . . . . 0.4(4) ?
    C16 C17 C18 C19 . . . . -1.6(4) ?
    C17 C18 C19 C15 . . . . 1.5(3) ?
    C17 C18 C19 C20 . . . . -177.8(2) ?
    N1 C15 C19 C18 . . . . -0.2(3) ?
    C26 C15 C19 C18 . . . . -179.4(2) ?
    N1 C15 C19 C20 . . . . 179.1(2) ?
    C26 C15 C19 C20 . . . . 0.0(3) ?
    C18 C19 C20 C21 . . . . 178.9(2) ?
    C15 C19 C20 C21 . . . . -0.4(4) ?
    C19 C20 C21 C22 . . . . 0.4(4) ?
    C20 C21 C22 C26 . . . . 0.0(3) ?
    C20 C21 C22 C23 . . . . -179.0(2) ?
    C26 C22 C23 C24 . . . . -0.5(3) ?
    C21 C22 C23 C24 . . . . 178.4(2) ?
    C22 C23 C24 C25 . . . . 0.8(4) ?
    C26 N2 C25 C24 . . . . -0.3(3) ?
    Sn1 N2 C25 C24 . . . . 179.23(17) ?
    C23 C24 C25 N2 . . . . -0.4(4) ?
    C25 N2 C26 C22 . . . . 0.5(3) ?
    Sn1 N2 C26 C22 . . . . -179.00(16) ?
    C25 N2 C26 C15 . . . . -178.26(19) ?
    Sn1 N2 C26 C15 . . . . 2.2(2) ?
    C23 C22 C26 N2 . . . . -0.1(3) ?
    C21 C22 C26 N2 . . . . -179.2(2) ?
    C23 C22 C26 C15 . . . . 178.7(2) ?
    C21 C22 C26 C15 . . . . -0.4(3) ?
    N1 C15 C26 N2 . . . . 0.0(3) ?
    C19 C15 C26 N2 . . . . 179.24(19) ?
    N1 C15 C26 C22 . . . . -178.8(2) ?
    C19 C15 C26 C22 . . . . 0.4(3) ?
