# Supplementary material for: Dichloridobis(4-chloro­benzyl-κC)(1,10-phenanthroline-κ2 N,N′)tin(IV)
Source: Acta Crystallogr Sect E Struct Rep Online. 2009 Jun 6;65(Pt 7):m717. doi: 10.1107/S1600536809019795 (PMC2969476; doi:10.1107/S1600536809019795)
Supplement: Supplementary file 2 [file e-65-0m717-Isup2.hkl]

# 
# h,k,l, Fc-squared, Fo-squared, sigma(Fo-squared) and status flag 
# 
data_I
_shelx_title '  P21/c' 
_shelx_refln_list_code          4 
_shelx_F_calc_maximum      284.24 
_exptl_crystal_F_000      1232.00 
_reflns_d_resolution_high  0.7696 
 
loop_ 
 _symmetry_equiv_pos_as_xyz 
 'x, y, z' 
 '-x, y+1/2, -z+1/2' 
 '-x, -y, -z' 
 'x, -y-1/2, z-1/2' 
 
_cell_length_a     8.9252 
_cell_length_b    17.9987 
_cell_length_c    15.6862 
_cell_angle_alpha  90.000 
_cell_angle_beta   98.686 
_cell_angle_gamma  90.000 
 
_shelx_F_squared_multiplier     1.000 
 
loop_ 
 _refln_index_h 
 _refln_index_k 
 _refln_index_l 
 _refln_F_squared_calc 
 _refln_F_squared_meas 
 _refln_F_squared_sigma 
 _refln_observed_status 
   1   0   0     4331.85     3011.92    453.22 o 
   2   0   0    10259.63    10789.04    103.23 o 
   3   0   0     4651.16     4832.77     55.86 o 
   4   0   0    26900.32    27645.17    256.17 o 
   5   0   0       35.32       29.19      9.42 o 
   6   0   0    13165.67    13111.15    139.00 o 
   7   0   0      410.23      342.33     22.00 o 
   8   0   0     5379.23     5347.32    161.44 o 
   9   0   0     3115.31     3070.83    108.24 o 
  10   0   0     1347.94     1254.80     77.09 o 
  11   0   0      313.15      234.58     48.47 o 
   1   1   0    12425.32    12929.36    103.77 o 
   2   1   0       81.31       76.63     11.59 o 
   3   1   0      294.85      283.31     11.50 o 
   4   1   0     3544.27     3800.07     44.19 o 
   5   1   0     1856.75     1976.02     29.14 o 
   6   1   0      737.98      710.64     18.49 o 
   7   1   0       51.65       34.67     11.89 o 
   8   1   0      350.25      342.67     24.35 o 
   9   1   0       12.07      -13.06     18.81 o 
  10   1   0      814.77      721.32     44.81 o 
  11   1   0      240.34      246.10     35.04 o 
   0   2   0    14035.37    14847.72    247.02 o 
   1   2   0     6741.01     7101.32     59.07 o 
   2   2   0    14152.77    14533.32    104.84 o 
   3   2   0      564.51      503.75     12.59 o 
   4   2   0       98.38       51.24      6.30 o 
   5   2   0      199.41      277.63     11.81 o 
   6   2   0     6142.46     6171.80     62.75 o 
   7   2   0      620.07      620.71     21.64 o 
   8   2   0     1482.58     1478.22     36.10 o 
   9   2   0     2329.53     2312.05     46.70 o 
  10   2   0      642.89      543.82     39.75 o 
  11   2   0      210.75      235.11     50.52 o 
   1   3   0    42630.26    44124.26    333.95 o 
   2   3   0    35959.21    37676.47    287.19 o 
   3   3   0      262.19      285.15     11.06 o 
   4   3   0     9701.14     9460.28     79.01 o 
   5   3   0    13041.34    13326.12    108.29 o 
   6   3   0       19.21       13.58      9.56 o 
   7   3   0     2166.10     2178.69     43.94 o 
   8   3   0     3047.21     2986.72     45.17 o 
   9   3   0     1080.52     1190.92     41.20 o 
  10   3   0     2831.21     2803.09    114.91 o 
  11   3   0     1133.12     1142.29     84.80 o 
   0   4   0    13915.68    14494.34    132.41 o 
   1   4   0    18547.71    19021.65    148.86 o 
   2   4   0      451.79      475.48     12.42 o 
   3   4   0     6793.95     6971.20     66.49 o 
   4   4   0      559.51      492.53     17.09 o 
   5   4   0      107.41       98.60     13.75 o 
   6   4   0       18.83       13.27      9.67 o 
   7   4   0      228.51      223.27     15.11 o 
   8   4   0     1406.52     1307.77     30.66 o 
   9   4   0      290.55      386.15     29.32 o 
  10   4   0      135.29      132.07     28.54 o 
  11   4   0       28.74      -44.17     37.22 o 
   1   5   0     3812.75     3787.99     37.59 o 
   2   5   0     6725.17     6943.41     64.21 o 
   3   5   0     2456.67     2612.31     33.84 o 
   4   5   0    23621.52    24129.24    197.30 o 
   5   5   0     8013.28     8224.50     83.58 o 
   6   5   0      246.40      195.75     14.78 o 
   7   5   0     4031.35     4007.27     50.21 o 
   8   5   0     5593.57     5759.51     75.47 o 
   9   5   0        5.83       27.75     22.23 o 
  10   5   0     2356.40     2507.98     63.12 o 
  11   5   0      676.96      527.97     65.66 o 
   0   6   0    24578.89    25224.78    225.80 o 
   1   6   0     3932.84     4051.59     40.96 o 
   2   6   0     5671.00     5788.11     56.90 o 
   3   6   0     8083.91     8878.88     82.87 o 
   4   6   0     4264.71     4236.27     50.36 o 
   5   6   0      257.48      261.48     14.60 o 
   6   6   0    10198.08    10265.31    103.83 o 
   7   6   0      436.55      429.61     18.26 o 
   8   6   0       50.26       74.45     18.82 o 
   9   6   0      208.02      218.32     24.56 o 
  10   6   0      495.57      495.40     33.91 o 
  11   6   0      265.93      183.21     50.95 o 
   1   7   0     5612.12     5819.63     48.72 o 
   2   7   0    13300.59    13641.65    102.44 o 
   3   7   0        1.43       45.60      8.56 o 
   4   7   0    10710.50    10349.59    101.65 o 
   5   7   0     4850.49     4793.77     58.44 o 
   6   7   0      809.73      736.01     24.90 o 
   7   7   0     1610.15     1517.50     44.26 o 
   8   7   0     3606.08     3551.75     70.64 o 
   9   7   0      112.54      121.21     27.66 o 
  10   7   0      514.19      490.51     34.18 o 
   0   8   0    23273.63    23012.29    211.53 o 
   1   8   0      659.50      776.94     18.66 o 
   2   8   0     7524.20     7689.37     72.42 o 
   3   8   0     2006.39     1991.82     31.70 o 
   4   8   0     1135.76     1111.03     29.21 o 
   5   8   0      943.60      897.41     25.03 o 
   6   8   0    12384.75    12537.87    123.12 o 
   7   8   0      420.27      404.16     27.25 o 
   8   8   0     1715.30     1683.05     50.21 o 
   9   8   0      875.25      834.08     39.79 o 
  10   8   0      273.59      289.79     29.80 o 
   1   9   0     5481.40     5821.85     48.17 o 
   2   9   0      193.06      189.86     20.22 o 
   3   9   0     1172.96     1082.42     19.25 o 
   4   9   0     1174.48     1196.11     26.94 o 
   5   9   0      163.22      155.35     14.22 o 
   6   9   0       41.73       18.96     16.75 o 
   7   9   0      277.63      329.76     34.44 o 
   8   9   0      597.47      591.73     33.60 o 
   9   9   0        9.69      -14.04     17.51 o 
  10   9   0      149.32      100.64     51.99 o 
   0  10   0     4855.36     4208.66     55.54 o 
   1  10   0     3431.10     3556.78     35.08 o 
   2  10   0     6388.19     6172.76     63.37 o 
   3  10   0    12894.99    12876.85    102.44 o 
   4  10   0     3211.77     3313.47     47.15 o 
   5  10   0     1348.11     1373.21     45.18 o 
   6  10   0     8950.61     8945.39    119.54 o 
   7  10   0     2108.85     2108.29     54.40 o 
   8  10   0      623.45      632.76     52.80 o 
   9  10   0     1455.05     1488.22     51.41 o 
  10  10   0      390.44      414.02     34.80 o 
   1  11   0     2207.12     2064.09     30.64 o 
   2  11   0     3397.07     3252.56     38.98 o 
   3  11   0        7.51        8.83     10.03 o 
   4  11   0      237.58      288.61     21.59 o 
   5  11   0      279.38      246.37     23.55 o 
   6  11   0      811.07      901.61     37.71 o 
   7  11   0      505.88      456.63     30.64 o 
   8  11   0      216.82      226.12     26.10 o 
   9  11   0      147.44      120.85     24.58 o 
  10  11   0     1543.67     1623.76     70.05 o 
   0  12   0     3696.24     3974.69     56.79 o 
   1  12   0     1097.90     1044.63     19.89 o 
   2  12   0      488.95      451.78     16.46 o 
   3  12   0     2776.62     2828.70     54.40 o 
   4  12   0     1900.17     1852.67     37.06 o 
   5  12   0     2984.91     3071.51     73.50 o 
   6  12   0     1178.12     1206.38     68.73 o 
   7  12   0      392.68      424.91     30.86 o 
   8  12   0     1122.68     1069.33     44.55 o 
   9  12   0     1205.06     1433.71     53.77 o 
   1  13   0     5235.85     5169.00     48.93 o 
   2  13   0    13225.92    13051.50    128.26 o 
   3  13   0      280.76      308.02     18.35 o 
   4  13   0    18309.72    17741.46    194.03 o 
   5  13   0     1986.86     1858.34     50.82 o 
   6  13   0        1.39      -24.20     16.13 o 
   7  13   0     1157.74     1165.96     45.18 o 
   8  13   0     3430.32     3331.30    100.86 o 
   9  13   0       13.69       -6.76     21.21 o 
   0  14   0      152.49      149.82     22.41 o 
   1  14   0     1127.02     1122.70     25.20 o 
   2  14   0     1028.33     1062.33     31.95 o 
   3  14   0      581.61      631.19     25.67 o 
   4  14   0       23.88      -10.91     16.93 o 
   5  14   0      154.84      167.25     50.78 o 
   6  14   0      588.10      629.51     35.87 o 
   7  14   0       19.02       -5.50     18.53 o 
   8  14   0      716.82      660.06     40.09 o 
   9  14   0       22.23        5.95     23.37 o 
   1  15   0     3456.10     3575.32     55.18 o 
   2  15   0     9814.20     9570.75    105.85 o 
   3  15   0        0.14      -13.07     13.87 o 
   4  15   0     1119.71     1077.48     40.78 o 
   5  15   0      646.39      637.85     35.15 o 
   6  15   0      241.22      220.85     27.49 o 
   7  15   0     1266.16     1282.72     50.64 o 
   8  15   0      826.70      890.32     45.36 o 
   0  16   0     4626.37     4715.30    153.87 o 
   1  16   0       10.19       -3.85     13.36 o 
   2  16   0     3173.60     3178.45     68.35 o 
   3  16   0      232.64      230.91     21.81 o 
   4  16   0     1192.87     1165.06     37.61 o 
   5  16   0      503.18      442.19     31.08 o 
   6  16   0     4800.93     4651.35     89.61 o 
   7  16   0     1096.18     1100.53     47.77 o 
   8  16   0      384.88      348.73     34.73 o 
   1  17   0     2378.48     2346.86     58.98 o 
   2  17   0     2700.36     2710.03     52.55 o 
   3  17   0        5.37      -22.22     14.81 o 
   4  17   0     1212.91     1147.83     38.30 o 
   5  17   0      111.22       58.44     20.66 o 
   6  17   0      251.51      234.28     39.61 o 
   7  17   0      182.26      196.14     29.13 o 
   0  18   0     4133.95     4174.90    151.57 o 
   1  18   0      931.35      886.28     55.24 o 
   2  18   0     4086.14     4110.49     72.15 o 
   3  18   0     3167.05     3156.32     59.36 o 
   4  18   0      339.63      363.47     26.48 o 
   5  18   0     1153.70     1196.64     41.37 o 
   6  18   0     4079.83     4237.46     77.59 o 
   7  18   0      544.83      547.05     39.63 o 
   1  19   0       27.91       87.19     40.72 o 
   2  19   0      365.75      334.95     42.68 o 
   3  19   0        5.11      -16.38     16.57 o 
   4  19   0     1260.47     1193.86     41.08 o 
   5  19   0        8.74        1.21     19.36 o 
   6  19   0        5.48       -3.09     20.52 o 
   0  20   0      955.66      821.90     80.77 o 
   1  20   0       31.47       20.73     31.83 o 
   2  20   0     1169.46     1156.89     63.67 o 
   3  20   0     3223.42     2982.58     97.20 o 
   4  20   0      259.48      238.28     26.39 o 
   5  20   0      507.34      589.46     34.97 o 
   1  21   0      271.28      282.22     43.64 o 
   2  21   0     2686.83     2676.09     95.51 o 
   3  21   0       69.69      100.57     41.03 o 
   4  21   0     2536.50     2648.53     98.45 o 
   5  21   0      645.52      636.72     52.18 o 
   0  22   0        7.11      -10.18     51.46 o 
   1  22   0        8.95       23.85     36.75 o 
   2  22   0       15.59       57.91     37.70 o 
   3  22   0      299.92      309.72     80.53 o 
   1  23   0      996.10      925.36     67.26 o 
   2  23   0     2518.88     2574.81     99.20 o 
 -11   1   1     1387.69     1447.77     88.04 o 
 -10   1   1      697.35      707.54     43.28 o 
  -9   1   1      231.05      265.47     23.06 o 
  -8   1   1     6515.67     6561.74     78.86 o 
  -7   1   1     7216.03     7149.08     70.78 o 
  -6   1   1      467.14      501.39     15.91 o 
  -5   1   1    15807.54    16649.96    115.63 o 
  -4   1   1    11112.33    11444.78     81.26 o 
  -3   1   1       22.39       29.81      6.40 o 
  -2   1   1    10657.16    10564.99     76.98 o 
  -1   1   1    27646.05    29068.44    205.88 o 
   0   1   1      369.39      402.20      8.32 o 
   1   1   1    28356.62    30037.28    233.09 o 
   2   1   1    20232.83    20379.29    514.50 o 
   3   1   1     4896.80     4926.97     57.69 o 
   4   1   1    10668.61    10529.16    113.79 o 
   5   1   1    10089.82    10060.37    111.24 o 
   6   1   1       20.07        0.64      9.24 o 
   7   1   1     8219.89     8143.04     89.98 o 
   8   1   1      373.14      391.10     22.51 o 
   9   1   1      429.84      423.77     28.60 o 
  10   1   1      921.82      922.50     49.60 o 
  11   1   1      457.78      394.37     40.56 o 
 -11   2   1      308.93      302.05     52.87 o 
 -10   2   1      197.28      204.55     24.05 o 
  -9   2   1     3163.46     3250.12     64.11 o 
  -8   2   1      131.57      113.40     16.18 o 
  -7   2   1        3.39      -12.47      8.31 o 
  -6   2   1     1828.95     1905.56     29.58 o 
  -5   2   1     3235.87     3315.63     38.28 o 
  -4   2   1    16839.85    17986.92    132.12 o 
  -3   2   1    25785.43    26624.25    167.82 o 
  -2   2   1     1035.94     1161.69     12.77 o 
  -1   2   1       14.40       24.41      7.16 o 
   0   2   1    27644.89    28238.46    194.68 o 
   1   2   1     4384.04     4442.81    124.27 o 
   2   2   1       40.83       46.30     16.48 o 
   3   2   1    13725.14    13662.63    163.80 o 
   4   2   1      923.82      454.59     42.98 o 
   5   2   1      604.08      462.62     27.72 o 
   6   2   1       60.90       63.98     13.09 o 
   7   2   1      916.35      918.98     28.32 o 
   8   2   1     3912.27     3933.00     69.75 o 
   9   2   1     2380.60     2439.91     69.69 o 
  10   2   1       32.13       26.88     23.48 o 
  11   2   1      363.96      266.07     54.65 o 
 -11   3   1      588.57      708.29     70.62 o 
 -10   3   1       12.54       -9.93     20.73 o 
  -9   3   1      842.05      830.66     35.59 o 
  -8   3   1     6705.03     6800.09     72.89 o 
  -7   3   1     3763.13     3779.80     47.77 o 
  -6   3   1      357.47      371.11     13.62 o 
  -5   3   1     4009.44     4041.49     39.06 o 
  -4   3   1     2962.38     3183.66     31.13 o 
  -3   3   1      238.76      282.31      9.87 o 
  -2   3   1       97.70      158.61      7.73 o 
  -1   3   1     1443.97     1413.62     32.82 o 
   0   3   1     3724.48     3717.13     33.78 o 
   1   3   1    19510.31    19934.28    182.09 o 
   2   3   1     4637.33     4896.91     56.21 o 
   3   3   1     7877.84     7884.14    229.87 o 
   4   3   1    11725.89    11659.23    163.49 o 
   5   3   1     1766.34     1540.91     29.34 o 
   6   3   1      279.62      259.43     14.41 o 
   7   3   1     1325.23     1263.13     28.62 o 
   8   3   1     1210.24     1232.08     30.04 o 
   9   3   1       17.08       -2.31     21.71 o 
  10   3   1       82.96      122.56     42.38 o 
  11   3   1        3.34      -46.95     35.24 o 
 -11   4   1      930.33      997.30     82.15 o 
 -10   4   1      574.99      553.01     41.79 o 
  -9   4   1     9044.44     8761.11    162.84 o 
  -8   4   1       90.03       93.74     17.68 o 
  -7   4   1     3312.91     3360.23     44.56 o 
  -6   4   1     4165.61     4325.27     48.44 o 
  -5   4   1     2819.87     2774.75     34.20 o 
  -4   4   1     3065.90     2814.16     37.04 o 
  -3   4   1    80794.77    84482.82    637.13 o 
  -2   4   1     2508.37     2499.16     28.61 o 
  -1   4   1    13099.79    13311.97    125.01 o 
   0   4   1    11957.09    12121.84     86.42 o 
   1   4   1    39564.39    41616.31    453.53 o 
   2   4   1     5127.47     5033.66     49.80 o 
   3   4   1    25766.76    25597.44    206.26 o 
   4   4   1      316.48      341.52     15.18 o 
   5   4   1     7242.74     7334.43     69.42 o 
   6   4   1     3253.39     3215.36     42.86 o 
   7   4   1      651.77      633.14     24.71 o 
   8   4   1     1001.05      987.37     27.68 o 
   9   4   1     7584.91     7634.13     94.30 o 
  10   4   1       20.38      -25.26     34.13 o 
  11   4   1     1074.63     1091.91     85.47 o 
 -11   5   1       10.98       -2.78     43.40 o 
 -10   5   1       44.33        6.76     18.23 o 
  -9   5   1        3.99       -7.86     17.04 o 
  -8   5   1      818.75      800.80     29.59 o 
  -7   5   1      115.82      107.97     12.19 o 
  -6   5   1       63.58       66.50      9.70 o 
  -5   5   1       27.52       31.67      9.06 o 
  -4   5   1     2160.10     2340.95     33.64 o 
  -3   5   1     1625.10     1620.74     24.89 o 
  -2   5   1     3923.56     4018.36     41.76 o 
  -1   5   1     2087.20     2157.01     24.88 o 
   0   5   1      352.72      351.03      9.00 o 
   1   5   1      482.49      489.06     25.37 o 
   2   5   1       99.48      141.11      9.34 o 
   3   5   1      339.43      369.33     15.00 o 
   4   5   1     1900.06     1960.08     42.57 o 
   5   5   1      247.43      229.71     14.22 o 
   6   5   1       82.71       80.34     22.35 o 
   7   5   1      942.40      850.35     28.18 o 
   8   5   1      145.58      134.02     20.74 o 
   9   5   1       77.98       50.97     29.47 o 
  10   5   1      160.08      169.10     47.64 o 
  11   5   1      125.49       28.57     41.81 o 
 -11   6   1      268.42      230.53     67.58 o 
 -10   6   1     1155.46     1230.38     47.04 o 
  -9   6   1     3056.74     3074.25     85.51 o 
  -8   6   1     1017.42      992.50     40.61 o 
  -7   6   1     2966.03     2919.95     47.79 o 
  -6   6   1     3058.05     3228.80     40.83 o 
  -5   6   1      160.31      180.13     10.29 o 
  -4   6   1    10145.76     9972.58     93.34 o 
  -3   6   1    27565.11    28282.21    224.97 o 
  -2   6   1      455.59      520.54     14.39 o 
  -1   6   1    22806.58    23758.92    164.75 o 
   0   6   1    14725.45    14625.61     96.96 o 
   1   6   1    11089.55    11341.60     86.49 o 
   2   6   1     2091.67     2033.79     28.64 o 
   3   6   1    19629.22    19841.81    164.22 o 
   4   6   1     2197.78     2435.02     36.36 o 
   5   6   1     5841.66     5802.39     66.54 o 
   6   6   1     2192.94     2196.42     39.63 o 
   7   6   1       13.14       -1.01     12.25 o 
   8   6   1     5578.87     5514.62     89.45 o 
   9   6   1     3292.05     3235.31     69.35 o 
  10   6   1       27.59       10.08     38.60 o 
 -11   7   1      363.40      339.85     46.20 o 
 -10   7   1     1368.04     1390.88     50.40 o 
  -9   7   1      643.96      589.78     34.29 o 
  -8   7   1     1318.90     1372.95     45.09 o 
  -7   7   1     1653.83     1597.55     71.45 o 
  -6   7   1     1052.29     1077.06     23.33 o 
  -5   7   1     3476.21     3459.63     39.23 o 
  -4   7   1     3733.97     3939.81     49.68 o 
  -3   7   1      241.13      236.62     12.29 o 
  -2   7   1    14806.96    15138.40    199.03 o 
  -1   7   1    10864.16    11221.58     83.51 o 
   0   7   1      678.40      705.80     15.25 o 
   1   7   1    15540.61    15773.39    117.27 o 
   2   7   1     5809.35     5757.49     51.15 o 
   3   7   1     1104.03     1191.70     24.30 o 
   4   7   1     4165.19     4212.17     51.74 o 
   5   7   1     2165.39     2131.38     36.99 o 
   6   7   1       64.59       77.51     13.19 o 
   7   7   1     6383.80     6393.35     90.12 o 
   8   7   1      427.32      453.26     29.57 o 
   9   7   1     1386.00     1349.46     46.89 o 
  10   7   1      984.59     1058.53     55.97 o 
 -10   8   1      100.47       48.72     21.46 o 
  -9   8   1      485.93      471.15     32.48 o 
  -8   8   1     1077.40     1124.94     42.74 o 
  -7   8   1       11.41       -3.90     17.62 o 
  -6   8   1      247.56      272.14     31.97 o 
  -5   8   1      508.83      506.95     15.49 o 
  -4   8   1     6408.77     6858.86     71.89 o 
  -3   8   1     1972.92     2058.72     31.45 o 
  -2   8   1     1219.01     1201.47     29.70 o 
  -1   8   1    11129.97    11813.99     88.67 o 
   0   8   1     4277.16     4133.93     36.67 o 
   1   8   1     3383.29     3812.52     39.36 o 
   2   8   1       62.59      103.46     12.32 o 
   3   8   1      662.10      686.13     20.41 o 
   4   8   1     3104.78     3058.99     43.44 o 
   5   8   1       56.19       55.17     11.83 o 
   6   8   1      569.71      613.53     32.29 o 
   7   8   1      205.92      171.34     22.05 o 
   8   8   1      195.65      231.96     25.40 o 
   9   8   1      806.10      799.93     60.52 o 
  10   8   1       92.22       63.46     48.14 o 
 -10   9   1      658.49      666.77     39.93 o 
  -9   9   1        5.40       -3.84     32.43 o 
  -8   9   1     4263.26     4308.44     81.55 o 
  -7   9   1     4979.08     4927.96    129.39 o 
  -6   9   1     2707.90     2737.83     57.93 o 
  -5   9   1    13898.33    14144.00    131.53 o 
  -4   9   1     1965.17     2058.67     33.79 o 
  -3   9   1     1979.74     2058.79     38.13 o 
  -2   9   1    17463.82    17786.95    176.66 o 
  -1   9   1     7791.63     7336.77     60.75 o 
   0   9   1     2512.63     2439.39     27.06 o 
   1   9   1    20680.27    20598.66    152.43 o 
   2   9   1     3383.15     3474.12     45.47 o 
   3   9   1     1322.17     1273.86     24.82 o 
   4   9   1     5253.97     5297.20     63.01 o 
   5   9   1     6029.29     6067.68     71.91 o 
   6   9   1     1361.10     1337.11     33.49 o 
   7   9   1     8162.23     7942.76    112.73 o 
   8   9   1      535.61      587.47     37.43 o 
   9   9   1      858.37      831.46     40.30 o 
  10   9   1      942.56      965.30     62.08 o 
 -10  10   1        1.75      -28.40     20.41 o 
  -9  10   1      481.71      554.27     79.50 o 
  -8  10   1       54.25       46.61     20.38 o 
  -7  10   1      398.28      370.68     28.46 o 
  -6  10   1       75.06       81.76     19.71 o 
  -5  10   1      482.61      507.52     27.67 o 
  -4  10   1      387.52      365.49     20.29 o 
  -3  10   1     5027.34     4939.20     58.07 o 
  -2  10   1     1518.71     1398.09     29.68 o 
  -1  10   1      540.59      604.42     14.41 o 
   0  10   1     3922.67     4056.38     38.37 o 
   1  10   1      965.63     1024.90     20.60 o 
   2  10   1     4962.73     4971.55     45.92 o 
   3  10   1    12953.37    12926.63    104.08 o 
   4  10   1       14.51       17.80     10.40 o 
   5  10   1       27.97       28.69     12.18 o 
   6  10   1      378.16      354.85     26.64 o 
   7  10   1      287.79      302.69     42.90 o 
   8  10   1        0.35      -21.30     16.83 o 
   9  10   1       99.29       73.75     28.55 o 
  10  10   1      100.42      106.75     33.14 o 
 -10  11   1      812.21      829.25     45.20 o 
  -9  11   1       23.12       19.10     20.87 o 
  -8  11   1     2823.89     2795.88    111.17 o 
  -7  11   1     4474.83     4378.00     81.43 o 
  -6  11   1      155.82      145.85     21.67 o 
  -5  11   1     4277.09     4317.16     74.46 o 
  -4  11   1     1379.13     1351.24     29.72 o 
  -3  11   1       13.91       16.69     12.65 o 
  -2  11   1     4208.67     4422.65     50.25 o 
  -1  11   1    11774.79    12001.44     87.92 o 
   0  11   1     2408.27     2532.89     30.60 o 
   1  11   1    10643.89    10589.50     89.32 o 
   2  11   1      772.88      782.65     20.31 o 
   3  11   1      319.91      333.82     15.25 o 
   4  11   1    10771.94    10534.92    106.50 o 
   5  11   1     5859.45     5725.70     71.64 o 
   6  11   1      874.32      765.16     35.60 o 
   7  11   1     2898.07     3045.61     67.00 o 
   8  11   1      508.19      496.40     65.97 o 
   9  11   1        3.25       27.71     21.03 o 
  10  11   1      422.61      412.86     46.08 o 
  -9  12   1     2688.09     2860.91     72.61 o 
  -8  12   1       74.06      114.06     22.83 o 
  -7  12   1     5143.78     5065.31    111.43 o 
  -6  12   1     4222.36     4190.85     77.93 o 
  -5  12   1     5131.13     5042.39     83.24 o 
  -4  12   1     1134.86     1170.47     40.32 o 
  -3  12   1     7844.40     7777.65     83.57 o 
  -2  12   1      509.60      500.56     55.02 o 
  -1  12   1     1955.52     1923.51     26.01 o 
   0  12   1      150.72      170.58     10.39 o 
   1  12   1      236.96      315.81     14.29 o 
   2  12   1    11033.68    11143.10     95.85 o 
   3  12   1    21617.74    21098.75    184.03 o 
   4  12   1      229.89      237.62     17.52 o 
   5  12   1     9635.15     9296.05    130.53 o 
   6  12   1     2816.84     2712.00     61.34 o 
   7  12   1      746.03      795.84     38.11 o 
   8  12   1      446.19      449.17     32.59 o 
   9  12   1     1440.13     1504.36     54.65 o 
  -9  13   1      614.04      688.67     56.26 o 
  -8  13   1       19.79       47.60     31.23 o 
  -7  13   1      260.20      285.53     30.62 o 
  -6  13   1       55.32       28.30     18.24 o 
  -5  13   1     1874.77     1864.59     66.60 o 
  -4  13   1        0.41       -3.41     16.78 o 
  -3  13   1      422.04      407.05     20.32 o 
  -2  13   1      282.18      378.30     30.52 o 
  -1  13   1      905.98      918.33     19.53 o 
   0  13   1      721.53      767.98     18.43 o 
   1  13   1      298.25      334.53     15.90 o 
   2  13   1      137.48      147.39     13.01 o 
   3  13   1       11.98        6.62     13.78 o 
   4  13   1        3.77       31.77     14.42 o 
   5  13   1     1237.41     1191.50     41.91 o 
   6  13   1      341.25      338.97     28.51 o 
   7  13   1       44.72       50.62     20.77 o 
   8  13   1      146.92      220.94     27.86 o 
   9  13   1       31.28       36.18     23.89 o 
  -9  14   1     2289.40     2484.89     72.40 o 
  -8  14   1      104.78      146.55     25.85 o 
  -7  14   1     1390.48     1339.85     49.10 o 
  -6  14   1     5192.02     5135.00     90.60 o 
  -5  14   1     2857.50     2816.91     62.93 o 
  -4  14   1     3056.86     3017.28     65.15 o 
  -3  14   1      631.53      631.65     31.04 o 
  -2  14   1     1076.43     1094.70     36.19 o 
  -1  14   1     2000.78     1969.92     39.57 o 
   0  14   1     4177.57     4308.17     53.44 o 
   1  14   1      204.30      221.40     16.25 o 
   2  14   1     7164.31     7242.41     85.43 o 
   3  14   1    17389.43    17310.59    145.70 o 
   4  14   1      238.17      243.60     24.02 o 
   5  14   1     3981.42     3958.99     74.45 o 
   6  14   1     3059.64     3008.35     67.79 o 
   7  14   1      763.88      770.44     52.13 o 
   8  14   1      384.87      374.27     33.46 o 
   9  14   1      899.53      960.38     60.32 o 
  -8  15   1      216.13      264.22     31.49 o 
  -7  15   1      525.15      480.26     34.69 o 
  -6  15   1      672.55      643.10     36.80 o 
  -5  15   1     1408.15     1412.22     47.04 o 
  -4  15   1      451.67      442.60     29.87 o 
  -3  15   1        0.40      -21.35     14.24 o 
  -2  15   1      699.57      720.53     29.76 o 
  -1  15   1      947.31     1003.20     39.21 o 
   0  15   1      289.35      284.58     14.12 o 
   1  15   1     1625.39     1716.47     37.67 o 
   2  15   1      154.25      166.69     18.87 o 
   3  15   1      816.99      856.57     26.77 o 
   4  15   1     1119.77     1066.91     35.40 o 
   5  15   1      105.73       90.87     21.16 o 
   6  15   1      549.46      473.53     33.26 o 
   7  15   1     1611.01     1507.97     53.14 o 
   8  15   1        4.11      -28.27     29.49 o 
  -8  16   1        4.84        3.19     21.60 o 
  -7  16   1     1755.57     1763.18     57.77 o 
  -6  16   1     2783.69     2894.02     69.71 o 
  -5  16   1      284.43      279.08     28.19 o 
  -4  16   1     1032.82     1086.98     37.04 o 
  -3  16   1     3475.80     3468.30     60.48 o 
  -2  16   1      989.54      952.46     37.64 o 
  -1  16   1      572.04      530.37     25.48 o 
   0  16   1     2591.23     2628.95     57.78 o 
   1  16   1      135.56      135.01     17.14 o 
   2  16   1     4027.17     4148.60     63.65 o 
   3  16   1     2389.31     2324.13     48.61 o 
   4  16   1     3218.17     3170.15     58.69 o 
   5  16   1     1604.43     1558.89     44.37 o 
   6  16   1     1322.28     1454.84     51.17 o 
   7  16   1       25.48       10.40     21.41 o 
   8  16   1      182.92      102.19     27.27 o 
  -7  17   1     3170.70     3276.20     78.56 o 
  -6  17   1      257.90      249.23     29.68 o 
  -5  17   1     3893.60     3819.93     78.54 o 
  -4  17   1      102.64       93.97     19.86 o 
  -3  17   1      629.62      574.54     29.83 o 
  -2  17   1     2742.37     2764.86     53.63 o 
  -1  17   1     6386.70     6396.06     82.89 o 
   0  17   1       26.78       40.88     30.36 o 
   1  17   1     9801.62     9492.12    171.14 o 
   2  17   1     1129.14     1067.92     34.84 o 
   3  17   1       96.31       80.63     29.29 o 
   4  17   1     1057.50     1074.69     37.07 o 
   5  17   1     3439.76     3370.54     64.56 o 
   6  17   1      659.73      614.17     34.47 o 
   7  17   1     2686.18     2826.39     73.29 o 
  -7  18   1      108.80      163.34     29.34 o 
  -6  18   1      582.22      692.86     46.09 o 
  -5  18   1       21.56       17.35     19.33 o 
  -4  18   1      629.34      665.55     33.07 o 
  -3  18   1       34.11        5.70     16.91 o 
  -2  18   1      403.41      377.93     25.66 o 
  -1  18   1        8.44       52.76     33.27 o 
   0  18   1       75.58       83.07     35.71 o 
   1  18   1      173.29      211.65     38.22 o 
   2  18   1       67.56       62.48     30.59 o 
   3  18   1        0.10       -4.59     16.37 o 
   4  18   1        5.95      -14.24     16.60 o 
   5  18   1        2.14       -0.07     21.85 o 
   6  18   1      379.88      506.29     33.37 o 
   7  18   1       76.41      104.69     24.75 o 
  -6  19   1      230.98      225.55     30.65 o 
  -5  19   1     4042.55     4093.05     75.57 o 
  -4  19   1      546.09      530.20     31.73 o 
  -3  19   1      448.14      426.95     27.94 o 
  -2  19   1     3091.29     3006.33    156.44 o 
  -1  19   1     5046.80     5192.08    194.11 o 
   0  19   1      519.66      524.83     47.45 o 
   1  19   1     3367.27     3375.51     99.18 o 
   2  19   1      468.55      444.76     58.03 o 
   3  19   1       87.20       28.80     23.91 o 
   4  19   1     1663.68     1682.31     47.53 o 
   5  19   1     1038.60     1015.05     40.57 o 
   6  19   1     1358.85     1396.07     51.38 o 
  -6  20   1      254.54      320.91     31.63 o 
  -5  20   1      902.68      985.28     42.33 o 
  -4  20   1      570.60      555.51     39.64 o 
  -3  20   1      823.41      892.67     60.63 o 
  -2  20   1       18.43      -18.09     29.98 o 
  -1  20   1     1043.18      912.99     59.58 o 
   0  20   1      275.39      275.27     43.35 o 
   1  20   1      525.18      515.11     71.67 o 
   2  20   1       78.97      115.53     56.58 o 
   3  20   1     1012.25     1057.13     67.83 o 
   4  20   1        0.06      -19.78     18.24 o 
   5  20   1     1181.06     1219.84     45.01 o 
  -5  21   1      988.37     1066.17     53.78 o 
  -4  21   1      182.43      213.86     45.62 o 
  -3  21   1      256.52      266.83     58.26 o 
  -2  21   1     1649.65     1778.13     80.25 o 
  -1  21   1     1457.28     1365.83     70.34 o 
   0  21   1       17.00      -36.27     54.41 o 
   1  21   1      842.92      873.33     61.64 o 
   2  21   1      626.90      587.85     53.77 o 
   3  21   1       85.38      131.34     39.96 o 
   4  21   1      246.87      267.58     60.82 o 
  -3  22   1     2444.33     2403.29     95.75 o 
  -2  22   1       32.57       78.24     39.31 o 
  -1  22   1     1801.01     1922.26     85.26 o 
   0  22   1     1612.41     1583.69     77.67 o 
   1  22   1      292.41      256.26     56.45 o 
   2  22   1     1052.33     1135.14     70.77 o 
   3  22   1     1480.21     1455.65    132.74 o 
  -2  23   1      361.26      501.84     55.59 o 
  -1  23   1        3.03      -43.74     35.34 o 
   0  23   1        3.51      -16.08     39.75 o 
   1  23   1       66.32       23.78     41.24 o 
 -11   0   2        1.22      -29.20     30.90 o 
 -10   0   2      832.42      750.39     42.39 o 
  -9   0   2     2732.24     2836.07     71.04 o 
  -8   0   2      664.82      648.39     36.18 o 
  -7   0   2      778.85      792.74     36.44 o 
  -6   0   2    13876.58    14126.36    177.94 o 
  -5   0   2     4199.79     4091.80     57.37 o 
  -4   0   2    17150.81    18022.77    172.21 o 
  -3   0   2    10634.53    10998.21    108.53 o 
  -2   0   2     6197.11     6679.67     67.94 o 
  -1   0   2    29143.17    30314.40    426.92 o 
   0   0   2    41280.78    41495.43    475.98 o 
   1   0   2     1868.55     1981.73     25.17 o 
   2   0   2    12453.13    13909.29    162.32 o 
   3   0   2      483.25      611.92     20.41 o 
   4   0   2        7.29       15.93     16.20 o 
   5   0   2    28036.03    28533.25    470.68 o 
   6   0   2     8399.14     8476.96    180.70 o 
   7   0   2     4428.09     4493.85    125.20 o 
   8   0   2     7065.43     7455.19    181.50 o 
   9   0   2     2141.98     2290.09     68.97 o 
  10   0   2        9.81      -29.53     22.44 o 
  11   0   2     1860.41     2090.34    105.08 o 
 -11   1   2      382.90      269.30     50.82 o 
 -10   1   2       10.19      -22.71     15.14 o 
  -9   1   2      441.27      447.24     23.12 o 
  -8   1   2      140.11      131.90     16.33 o 
  -7   1   2     1984.83     1997.07     34.07 o 
  -6   1   2     1867.24     1852.67     29.95 o 
  -5   1   2     4632.88     4874.21     49.45 o 
  -4   1   2     1261.87     1402.71     22.06 o 
  -3   1   2      983.82      918.52     17.94 o 
  -2   1   2     6908.03     7257.98    108.86 o 
  -1   1   2    10814.80    11428.07     74.31 o 
   0   1   2      612.42      646.05     17.33 o 
   1   1   2    19114.29    19768.17    182.65 o 
   2   1   2      607.04      571.06     14.27 o 
   3   1   2      836.73      874.17     20.26 o 
   4   1   2     4548.98     4597.28     59.59 o 
   5   1   2     4758.54     5125.21     68.40 o 
   6   1   2       33.69       15.19     12.04 o 
   7   1   2     1175.86     1265.10     52.61 o 
   8   1   2        4.72      -26.82     17.88 o 
   9   1   2       49.53       49.06     17.15 o 
  10   1   2      587.44      514.53     33.30 o 
  11   1   2        2.93      -35.07     23.38 o 
 -11   2   2       34.46       39.53     25.29 o 
 -10   2   2      800.99      722.30     35.17 o 
  -9   2   2      970.56     1009.27     37.20 o 
  -8   2   2        1.23       -8.50     10.54 o 
  -7   2   2     6223.61     6276.68     65.67 o 
  -6   2   2     7487.10     7697.26     85.66 o 
  -5   2   2     6175.63     6335.64     67.00 o 
  -4   2   2    21069.40    21685.89    155.64 o 
  -3   2   2    24780.71    26159.46    181.07 o 
  -2   2   2     7378.18     8136.06     61.43 o 
  -1   2   2    21091.97    21951.23    144.91 o 
   0   2   2     9261.31     9397.61     89.11 o 
   1   2   2    14031.98    14347.15    155.02 o 
   2   2   2       22.88       48.35      8.47 o 
   3   2   2     2262.50     2134.88     29.20 o 
   4   2   2      281.42      272.97     12.89 o 
   5   2   2    15487.06    15371.88    137.47 o 
   6   2   2    10693.22    10807.96    124.23 o 
   7   2   2     1378.56     1368.54     41.17 o 
   8   2   2     2999.01     3087.63     62.58 o 
   9   2   2     2142.44     2272.69     48.90 o 
  10   2   2      105.46      131.92     29.04 o 
  11   2   2      479.80      497.37     64.49 o 
 -11   3   2     2262.81     2168.16    146.58 o 
 -10   3   2      362.70      336.41     34.98 o 
  -9   3   2     1482.69     1493.01     38.56 o 
  -8   3   2     2545.84     2538.24     47.08 o 
  -7   3   2     2873.84     2933.55     41.26 o 
  -6   3   2       27.08       31.52      8.80 o 
  -5   3   2     7241.02     7279.75     58.79 o 
  -4   3   2     2385.61     2317.21     25.71 o 
  -3   3   2     2710.18     2880.27     25.89 o 
  -2   3   2    10152.93    10380.29     76.58 o 
  -1   3   2      433.20      485.65     14.21 o 
   0   3   2    19362.15    19720.36    179.51 o 
   1   3   2       25.07       19.01      5.82 o 
   2   3   2      295.91      343.45     11.49 o 
   3   3   2     3157.56     3163.93     38.11 o 
   4   3   2     9548.39     9263.94     88.48 o 
   5   3   2      123.98      157.32     12.62 o 
   6   3   2     4245.59     4227.91     56.22 o 
   7   3   2     3454.05     3537.91     96.55 o 
   8   3   2      109.92       85.11     15.33 o 
   9   3   2      640.20      598.91     52.68 o 
  10   3   2     3935.57     4138.30     97.80 o 
  11   3   2       55.76        7.99     40.01 o 
 -11   4   2      336.80      319.06     38.91 o 
 -10   4   2       50.35       55.91     24.87 o 
  -9   4   2      134.98      170.12     38.87 o 
  -8   4   2      978.54      976.01     31.15 o 
  -7   4   2       66.94       41.99     12.93 o 
  -6   4   2      311.11      293.67     12.25 o 
  -5   4   2       45.98       56.13     10.11 o 
  -4   4   2       89.56       64.35      6.55 o 
  -3   4   2     9472.99    10445.05     71.98 o 
  -2   4   2       45.51       25.60      7.65 o 
  -1   4   2      144.42      161.38     12.42 o 
   0   4   2       92.81      101.67      9.56 o 
   1   4   2    19458.04    20229.44    145.37 o 
   2   4   2     1300.97     1418.84     25.87 o 
   3   4   2     1074.93     1106.82     25.05 o 
   6   4   2      131.79      107.17     20.42 o 
   7   4   2      231.87      220.12     22.03 o 
   8   4   2      995.88      927.18     79.62 o 
   9   4   2      316.84      434.62     35.89 o 
  10   4   2       11.68      -27.48     36.29 o 
  11   4   2        9.87       -5.26     39.76 o 
 -11   5   2     2748.14     2749.11     86.81 o 
 -10   5   2      645.24      607.74     35.79 o 
  -9   5   2     2222.39     2200.48     56.41 o 
  -8   5   2     7261.46     7413.86    106.70 o 
  -7   5   2     3056.94     3043.25     48.64 o 
  -6   5   2      686.41      700.60     20.24 o 
  -5   5   2    15942.25    16139.43    123.81 o 
  -4   5   2    26839.88    30100.16    211.55 o 
  -3   5   2     7165.17     7165.17     58.40 o 
  -2   5   2    34261.14    34523.90    269.78 o 
  -1   5   2     2772.36     2787.86     37.80 o 
   0   5   2    21929.73    22008.15    171.42 o 
   1   5   2    24969.83    24642.30    159.77 o 
   2   5   2    11763.02    11527.96    100.88 o 
   3   5   2     2117.91     1996.97     36.61 o 
   4   5   2    37263.98    37686.67    766.48 o 
   5   5   2     2476.53     2470.26     45.82 o 
   6   5   2      902.73      832.26     26.81 o 
   7   5   2     3619.99     3525.59     55.90 o 
   8   5   2     3395.19     3561.81     68.08 o 
   9   5   2     1344.94     1418.20     86.33 o 
  10   5   2     3397.90     3394.80    133.64 o 
 -11   6   2      521.30      550.39     38.83 o 
 -10   6   2      144.35      137.47     23.82 o 
  -9   6   2      267.79      337.83     27.88 o 
  -8   6   2      792.49      895.70     41.97 o 
  -7   6   2      728.75      737.05     26.50 o 
  -6   6   2     8559.12     8900.50     79.67 o 
  -5   6   2       34.93       38.41      7.15 o 
  -4   6   2     2601.23     2982.94     31.96 o 
  -3   6   2      733.33      899.42     28.87 o 
  -2   6   2     4122.38     4267.57     56.04 o 
  -1   6   2     5982.31     6056.10     55.97 o 
   0   6   2       44.22       47.19      8.07 o 
   1   6   2    32015.14    32556.03    256.16 o 
   2   6   2     3783.63     3889.62     53.07 o 
   3   6   2       58.25       91.81     19.76 o 
   4   6   2     3994.31     4133.45     51.67 o 
   5   6   2     3245.93     3316.51     43.22 o 
   6   6   2     1340.95     1333.78     28.89 o 
   7   6   2      781.82      780.14     27.52 o 
   8   6   2      501.14      393.14     29.63 o 
   9   6   2      621.14      721.01     68.80 o 
  10   6   2      142.16      128.72     46.81 o 
 -11   7   2     1149.42     1199.72     50.77 o 
 -10   7   2     1220.27     1201.19     46.99 o 
  -9   7   2      318.27      388.74     55.46 o 
  -8   7   2     3786.90     3690.16     73.01 o 
  -7   7   2     1430.00     1495.18     44.74 o 
  -6   7   2      406.96      382.10     19.19 o 
  -5   7   2     1861.45     1961.00     26.80 o 
  -4   7   2     1253.63     1171.57     28.49 o 
  -3   7   2     1462.37     1478.06     23.88 o 
  -2   7   2     6813.88     7185.38     88.62 o 
  -1   7   2      253.56      255.46      8.87 o 
   0   7   2       23.45       80.87      7.46 o 
   1   7   2    15110.77    15228.50    114.27 o 
   2   7   2     6747.96     7165.80     82.06 o 
   3   7   2     5609.96     5406.75     59.25 o 
   4   7   2     2833.98     2693.40     40.07 o 
   5   7   2      171.67      173.63     14.76 o 
   6   7   2      194.69      192.04     16.98 o 
   7   7   2      224.72      235.32     18.82 o 
   8   7   2      143.04      125.37     21.26 o 
   9   7   2     2149.77     2240.60    106.87 o 
  10   7   2      591.45      536.47     66.32 o 
 -10   8   2      781.68      777.57     40.91 o 
  -9   8   2     1135.81     1063.82     43.92 o 
  -8   8   2     1444.77     1349.03     45.93 o 
  -7   8   2     9063.09     9141.01    122.97 o 
  -6   8   2    11808.81    11784.76    141.47 o 
  -5   8   2     1052.48     1049.51     23.41 o 
  -4   8   2     5911.29     6070.67     64.71 o 
  -3   8   2     6708.28     6834.49     68.97 o 
  -2   8   2      845.12      871.17     26.67 o 
  -1   8   2    33021.29    33134.19    227.15 o 
   0   8   2    52558.56    54076.12    334.60 o 
   1   8   2     1535.41     1413.92     22.56 o 
   2   8   2    11344.37    11364.74    101.40 o 
   3   8   2    11129.90    10970.87    102.74 o 
   4   8   2     2328.05     2229.91     37.21 o 
   5   8   2     3444.43     3409.64     50.01 o 
   6   8   2    10750.79    10796.64    139.27 o 
   7   8   2      222.62      225.48     23.25 o 
   8   8   2     2014.62     1961.06     52.84 o 
   9   8   2      464.18      461.92    117.52 o 
  10   8   2        1.18        7.51     42.77 o 
 -10   9   2       13.30      -11.57     19.99 o 
  -9   9   2      244.32      225.88     26.93 o 
  -8   9   2      994.79      996.72     41.67 o 
  -7   9   2        3.11       30.07     17.65 o 
  -6   9   2      144.88      114.38     20.65 o 
  -5   9   2       37.97       36.87     15.98 o 
  -4   9   2        3.08       29.12     12.88 o 
  -3   9   2      219.27      215.47     11.98 o 
  -2   9   2       20.32       12.02     16.50 o 
  -1   9   2       54.58       53.65      6.63 o 
   0   9   2     1354.22     1418.70     20.57 o 
   1   9   2     2034.54     1878.94     27.18 o 
   2   9   2     1656.28     1751.59     26.94 o 
   3   9   2      933.32      857.23     27.63 o 
   4   9   2       65.59       93.83     12.47 o 
   5   9   2      119.26      137.40     18.92 o 
   6   9   2      611.71      561.75     24.63 o 
   7   9   2        3.14      -21.87     16.02 o 
   8   9   2       23.44        4.14     17.20 o 
   9   9   2        0.18      -23.96     21.33 o 
  10   9   2      271.49      250.97     56.43 o 
 -10  10   2      902.65      965.20     59.66 o 
  -9  10   2     1686.54     1624.93    124.53 o 
  -8  10   2      536.85      494.47     32.24 o 
  -7  10   2     4835.76     4571.45     82.14 o 
  -6  10   2     5942.27     6089.28     93.49 o 
  -5  10   2      237.75      199.70     23.56 o 
  -4  10   2     1895.79     1939.80     32.62 o 
  -3  10   2     4057.20     4130.01     50.78 o 
  -2  10   2      776.57      858.98     28.71 o 
  -1  10   2     9156.42     9336.91     75.05 o 
   0  10   2     5787.48     5742.97     49.33 o 
   1  10   2     2036.64     2092.73     29.56 o 
   2  10   2    14223.90    14054.81    117.92 o 
   3  10   2     4203.41     4184.27     56.30 o 
   4  10   2        0.42        7.36     13.00 o 
   5  10   2     4917.77     4966.52     82.44 o 
   6  10   2     2562.20     2622.96     71.62 o 
   7  10   2      584.72      563.43     31.79 o 
   8  10   2     3373.27     3359.79     72.27 o 
   9  10   2      445.76      368.47     39.07 o 
  10  10   2      197.34      139.08     53.29 o 
 -10  11   2      191.16      150.31     28.33 o 
  -9  11   2      282.93      240.87     28.65 o 
  -8  11   2      788.95      715.16     37.88 o 
  -7  11   2       81.71       94.62     20.63 o 
  -6  11   2     1707.63     1629.03     48.02 o 
  -5  11   2     3972.10     3809.96     69.38 o 
  -4  11   2      526.25      495.22     26.69 o 
  -3  11   2     8658.33     8504.22     98.68 o 
  -2  11   2    13362.33    13398.78    214.15 o 
  -1  11   2     1978.84     1862.01     24.22 o 
   0  11   2      960.79     1065.69     19.46 o 
   1  11   2     1332.05     1353.75     24.80 o 
   2  11   2     6370.65     6309.72     62.10 o 
   3  11   2       40.67       48.10      9.63 o 
   4  11   2     9566.91     9463.85     99.39 o 
   5  11   2      130.19      106.82     16.04 o 
   6  11   2     1207.29     1257.15     42.55 o 
   7  11   2     1412.43     1380.06     45.64 o 
   8  11   2     1829.87     1811.07     66.30 o 
   9  11   2      220.68      165.34     34.34 o 
  -9  12   2      831.82      872.99     44.82 o 
  -8  12   2       56.69       72.70     21.57 o 
  -7  12   2      951.43      934.90     41.17 o 
  -6  12   2      831.69      794.03     50.67 o 
  -5  12   2      842.02      828.46     36.80 o 
  -4  12   2     6327.62     6112.58     89.62 o 
  -3  12   2     3026.74     2906.69     43.81 o 
  -2  12   2        1.15       -3.80     13.12 o 
  -1  12   2     2879.74     2909.80     32.41 o 
   0  12   2     5910.83     6061.65     53.73 o 
   1  12   2      633.02      707.89     24.63 o 
   2  12   2     3065.84     3104.42     40.97 o 
   3  12   2     3821.64     3879.26     44.00 o 
   4  12   2      182.16      143.13     17.86 o 
   5  12   2      313.27      319.99     26.20 o 
   6  12   2     1307.07     1307.55     59.38 o 
   7  12   2       63.98       70.07     20.97 o 
   8  12   2     1396.93     1380.52     48.98 o 
   9  12   2      346.10      354.68     41.88 o 
  -9  13   2      353.77      352.50     34.17 o 
  -8  13   2     1482.66     1521.16     52.67 o 
  -7  13   2      146.11      143.64     24.92 o 
  -6  13   2      707.84      643.23     35.03 o 
  -5  13   2     9813.95     9864.83    130.23 o 
  -4  13   2     4600.01     4544.92     77.07 o 
  -3  13   2      653.76      604.16     30.36 o 
  -2  13   2    11894.29    11910.00    121.01 o 
  -1  13   2      471.65      544.90     16.00 o 
   0  13   2      167.56      195.94     11.48 o 
   1  13   2     4049.20     4072.81     47.78 o 
   2  13   2     3439.97     3425.53     44.23 o 
   3  13   2     4890.35     4895.95     58.67 o 
   4  13   2     6610.96     6651.17     73.24 o 
   5  13   2      481.76      469.47     29.36 o 
   6  13   2     1770.30     1785.24     70.55 o 
   7  13   2     4217.50     4257.84    132.57 o 
   8  13   2     1018.68     1110.06     46.52 o 
   9  13   2     1782.51     1703.17    111.25 o 
  -9  14   2       24.88       66.02     25.45 o 
  -8  14   2      202.99      176.66     27.53 o 
  -7  14   2      164.07      125.92     24.65 o 
  -6  14   2      208.16      190.72     26.26 o 
  -5  14   2      161.46      122.19     22.58 o 
  -4  14   2       55.67       51.60     20.45 o 
  -3  14   2      325.55      334.80     25.59 o 
  -2  14   2      332.37      319.95     23.60 o 
  -1  14   2     2621.79     2588.28     46.30 o 
   0  14   2      541.87      546.78     17.68 o 
   1  14   2      411.80      408.35     17.53 o 
   2  14   2       56.77       50.28     18.18 o 
   3  14   2     3578.58     3603.02     50.54 o 
   4  14   2      861.46      856.72     27.46 o 
   5  14   2       86.83       85.49     20.46 o 
   6  14   2      586.97      574.34     34.52 o 
   7  14   2       36.45       20.63     31.83 o 
   8  14   2        9.12       48.24     23.15 o 
  -8  15   2     1485.91     1433.91     53.88 o 
  -7  15   2       71.51       47.48     22.34 o 
  -6  15   2     1003.85      957.25     42.69 o 
  -5  15   2     3669.65     3570.16     72.99 o 
  -4  15   2     1066.10      986.96     39.87 o 
  -3  15   2    11032.15    10830.46    135.16 o 
  -2  15   2     7811.32     7759.93     92.92 o 
  -1  15   2      663.29      680.63     27.86 o 
   0  15   2        3.47      -16.00     10.67 o 
   1  15   2     6800.61     6748.08     78.14 o 
   2  15   2     2705.15     2691.23     48.49 o 
   3  15   2     3156.91     3076.70     47.11 o 
   4  15   2     1252.89     1203.08     37.05 o 
   5  15   2      259.65      266.67     23.49 o 
   6  15   2      825.62      807.86     39.97 o 
   7  15   2     3033.45     3109.84     74.12 o 
   8  15   2      329.70      320.36     33.20 o 
  -8  16   2       90.11       51.46     27.29 o 
  -7  16   2      939.36      906.79     44.60 o 
  -6  16   2     1505.14     1535.94     60.17 o 
  -5  16   2       17.00       23.68     20.58 o 
  -4  16   2     1426.21     1445.81     48.55 o 
  -3  16   2       26.42       38.40     17.63 o 
  -2  16   2       40.20       42.78     21.04 o 
  -1  16   2     3268.00     3337.64     56.31 o 
   0  16   2     2542.08     2527.54     56.81 o 
   1  16   2     1736.96     1627.92     37.25 o 
   2  16   2     3637.91     3757.27     59.83 o 
   3  16   2      940.30      932.36     28.80 o 
   4  16   2      246.23      246.01     22.60 o 
   5  16   2     1299.75     1331.00     41.07 o 
   6  16   2     1798.66     1840.84     49.53 o 
   7  16   2      357.52      368.30     33.97 o 
   8  16   2      667.81      632.46     44.03 o 
  -7  17   2       17.89        2.77     21.91 o 
  -6  17   2      108.31      114.81     26.65 o 
  -5  17   2      847.33      846.52     41.77 o 
  -4  17   2     1112.39     1055.42     37.66 o 
  -3  17   2       80.43       49.42     18.26 o 
  -2  17   2      352.22      399.09     25.51 o 
  -1  17   2      213.00      254.65     21.92 o 
   0  17   2       49.35       25.29     27.86 o 
   1  17   2      227.53      300.31     40.48 o 
   2  17   2       39.29        7.99     12.10 o 
   3  17   2      492.75      527.90     27.75 o 
   4  17   2     1094.15     1150.74     38.29 o 
   5  17   2        0.28       -8.92     16.76 o 
   6  17   2      658.43      735.66     42.43 o 
   7  17   2     1116.79     1190.38     45.26 o 
  -7  18   2     1862.93     1838.56     62.00 o 
  -6  18   2     1923.93     1958.88     61.02 o 
  -5  18   2        8.22      -20.32     18.20 o 
  -4  18   2     2250.71     2205.69     52.66 o 
  -3  18   2     1316.90     1289.57     40.45 o 
  -2  18   2      143.08      154.52     21.10 o 
  -1  18   2     4869.83     4692.10    114.07 o 
   0  18   2     5868.33     5659.96    126.24 o 
   1  18   2      273.75      281.50     40.63 o 
   2  18   2     6082.59     5472.32    458.31 o 
   3  18   2     3930.79     3906.51     84.74 o 
   4  18   2      650.32      626.04     36.72 o 
   5  18   2     2548.93     2439.53     56.30 o 
   6  18   2     2353.69     2279.63     82.85 o 
   7  18   2       69.89       14.73     22.15 o 
  -6  19   2      404.64      484.56     47.05 o 
  -5  19   2       50.04       52.68     21.44 o 
  -4  19   2       24.06       10.95     19.13 o 
  -3  19   2      283.86      298.31     25.66 o 
  -2  19   2      296.82      326.02     32.08 o 
  -1  19   2      112.37      229.95     84.61 o 
   0  19   2        3.52        8.37     31.35 o 
   1  19   2      588.51      529.04     52.27 o 
   2  19   2      397.18      357.96    124.36 o 
   3  19   2      418.23      442.55     46.46 o 
   4  19   2      488.38      475.79     30.48 o 
   5  19   2       31.40        2.90     19.52 o 
   6  19   2      153.43      146.93     25.70 o 
  -6  20   2     1841.15     1913.57     56.66 o 
  -5  20   2      640.55      654.36     37.72 o 
  -4  20   2      579.43      617.73     42.03 o 
  -3  20   2     1353.35     1386.28     78.30 o 
  -2  20   2       81.12        9.09     32.00 o 
  -1  20   2     1766.46     1784.17    175.35 o 
   0  20   2      192.82      230.32     40.25 o 
   1  20   2      239.39      150.99     60.16 o 
   2  20   2     4385.58     4669.92    122.21 o 
   3  20   2     1459.75     1490.30     72.79 o 
   4  20   2       21.03       24.49     33.44 o 
   5  20   2     1215.40     1280.74     46.30 o 
  -5  21   2     1421.54     1425.31     60.72 o 
  -4  21   2     2116.38     2213.87     68.71 o 
  -3  21   2     1466.49     1575.47     79.75 o 
  -2  21   2     1753.19     1740.17     80.03 o 
  -1  21   2        0.77        4.39     42.49 o 
   0  21   2      350.12      167.07     41.78 o 
   1  21   2     1935.60     1950.52     82.25 o 
   2  21   2     1167.74     1281.29     72.75 o 
   3  21   2     1404.09     1546.41     75.10 o 
   4  21   2     1553.67     1446.50    121.95 o 
  -3  22   2      159.32      192.64     85.93 o 
  -2  22   2      304.83      261.68     46.54 o 
  -1  22   2      453.76      463.69     51.89 o 
   0  22   2       64.91        4.71     34.81 o 
   1  22   2        9.84      -18.05     35.09 o 
   2  22   2      554.99      582.30     56.83 o 
   3  22   2     1118.16     1105.24     71.72 o 
  -1  23   2      150.08      163.03     43.93 o 
   0  23   2      312.43      205.52     47.83 o 
   1  23   2     2107.35     2259.01     94.34 o 
 -11   1   3     2950.54     2827.30     81.46 o 
 -10   1   3     1321.45     1263.99     36.59 o 
  -9   1   3     1712.68     1785.86     39.89 o 
  -8   1   3     5091.28     5132.25     66.98 o 
  -7   1   3     2899.72     3029.87     42.58 o 
  -6   1   3     2642.24     2637.47     36.31 o 
  -5   1   3     7955.35     8371.43     73.15 o 
  -4   1   3       99.24      111.95     12.13 o 
  -3   1   3    15547.13    16054.62    130.88 o 
  -2   1   3    15695.50    16006.69    127.49 o 
  -1   1   3      268.68      270.76      8.82 o 
   0   1   3    29640.10    30300.97    430.63 o 
   1   1   3    80758.35    80856.80    659.02 o 
   2   1   3     3545.77     3874.76     45.48 o 
   3   1   3     6416.52     6232.46     70.40 o 
   4   1   3     3704.97     3434.69     50.55 o 
   5   1   3     5223.98     5290.32     70.32 o 
   6   1   3     3920.16     3854.52     80.58 o 
   7   1   3    10830.83    11120.68    165.66 o 
   8   1   3      977.03      921.74     46.50 o 
   9   1   3     2568.08     2478.95     60.65 o 
  10   1   3     2069.71     2058.83     50.45 o 
  11   1   3       96.12       87.84     30.69 o 
 -11   2   3       90.12       43.34     25.67 o 
 -10   2   3     2112.25     2150.27    130.18 o 
  -9   2   3     1753.72     1765.35     39.47 o 
  -8   2   3     3055.15     3038.72     51.28 o 
  -7   2   3        9.36        3.83     13.16 o 
  -6   2   3     2104.43     2064.03     36.54 o 
  -5   2   3      492.74      487.85     24.10 o 
  -4   2   3    23060.24    24274.23    172.83 o 
  -3   2   3     4838.09     5074.39     44.90 o 
  -2   2   3     3895.18     3980.59     35.26 o 
  -1   2   3     7365.28     7595.95     65.32 o 
   0   2   3     5285.04     5161.44     53.90 o 
   1   2   3     1982.41     2090.26     23.72 o 
   2   2   3    24650.99    25232.78    232.70 o 
   3   2   3     3241.72     3103.85     43.03 o 
   4   2   3     5119.80     5250.13     66.36 o 
   5   2   3     1606.87     1569.04     34.58 o 
   6   2   3     4764.00     4841.69     73.42 o 
   7   2   3      268.46      283.66     28.33 o 
   8   2   3     3768.00     3977.63     89.68 o 
   9   2   3      892.85      883.89     39.98 o 
  10   2   3      255.52      290.35     40.35 o 
  11   2   3      571.92      586.85     67.88 o 
 -11   3   3      440.92      397.89     40.56 o 
 -10   3   3      396.65      403.39     36.56 o 
  -9   3   3       82.29       70.49     13.59 o 
  -8   3   3     8179.97     8001.58     81.30 o 
  -7   3   3     1224.43     1190.27     26.91 o 
  -6   3   3      100.57      100.41     10.53 o 
  -5   3   3        5.26        4.70      6.94 o 
  -4   3   3       48.57       49.39     16.24 o 
  -3   3   3      968.49      889.06     15.76 o 
  -2   3   3     7645.62     7690.78     59.74 o 
  -1   3   3     1512.25     1578.11     20.47 o 
   0   3   3    17425.27    17479.77    161.35 o 
   1   3   3     1216.78     1471.59     21.28 o 
   2   3   3      273.40      306.91     13.46 o 
   3   3   3       14.34       52.66      9.50 o 
   4   3   3     7418.83     7711.10     94.59 o 
   5   3   3      455.61      422.23     20.68 o 
   6   3   3     1642.19     1678.19     39.57 o 
   7   3   3     1085.21     1145.05     35.47 o 
   8   3   3       18.05      -30.89     20.59 o 
   9   3   3      184.13      176.16     24.95 o 
  10   3   3      309.69      323.86     36.55 o 
 -11   4   3       12.78      -15.85     24.34 o 
 -10   4   3     3809.03     3782.65    216.66 o 
  -9   4   3     2349.84     2279.76     56.78 o 
  -8   4   3     2819.83     2814.52     52.74 o 
  -7   4   3     5375.62     5358.23     59.00 o 
  -6   4   3     5554.95     5557.94     57.13 o 
  -5   4   3      351.65      385.07     14.26 o 
  -4   4   3    32218.25    32344.07    225.13 o 
  -3   4   3    14249.50    15004.44    110.03 o 
  -2   4   3    12069.57    12294.34    103.24 o 
  -1   4   3       50.81       53.50     12.00 o 
   0   4   3     7405.19     7137.05     73.99 o 
   1   4   3       24.60        5.01     10.83 o 
   2   4   3    42978.21    42867.37    387.11 o 
   3   4   3     1735.97     1690.64     40.85 o 
   4   4   3    13940.27    14009.83    126.04 o 
   5   4   3     9047.94     9117.73    104.78 o 
   6   4   3     4564.35     4630.82     69.88 o 
   7   4   3      242.88      233.87     23.39 o 
   8   4   3     4948.48     5042.67     85.21 o 
   9   4   3     1680.51     1736.19     66.53 o 
  10   4   3      852.88      845.71     74.77 o 
 -11   5   3        0.40      -25.94     24.12 o 
 -10   5   3       47.06       44.58     19.71 o 
  -9   5   3      459.49      471.65     31.22 o 
  -8   5   3      628.15      660.53     33.88 o 
  -7   5   3        8.92        1.52     11.25 o 
  -6   5   3       28.34       15.35      8.43 o 
  -5   5   3     1541.47     1611.26     25.16 o 
  -4   5   3     1803.52     1786.69     23.90 o 
  -3   5   3      987.27     1076.63     15.64 o 
  -2   5   3      211.55      230.33     24.93 o 
  -1   5   3       14.34       -3.04      7.47 o 
   0   5   3     3325.97     3285.24     52.30 o 
   1   5   3      829.13      856.19     18.28 o 
   2   5   3     1530.26     1606.65     30.54 o 
   3   5   3     2854.45     2848.15     50.12 o 
   4   5   3      991.93     1070.46     24.87 o 
   5   5   3      384.26      368.33     17.64 o 
   6   5   3      149.40      150.24     14.86 o 
   7   5   3     2488.35     2479.21     93.60 o 
   8   5   3       52.53       32.73     13.31 o 
   9   5   3     1096.97      940.59     76.57 o 
  10   5   3        7.34      -33.91     35.64 o 
 -11   6   3       15.85       -1.73     21.04 o 
 -10   6   3     1676.55     1633.18     59.66 o 
  -9   6   3      834.95      859.32     41.15 o 
  -8   6   3      906.56      970.84     39.59 o 
  -7   6   3     2134.66     2129.06     51.94 o 
  -6   6   3     1905.84     1889.85     36.38 o 
  -5   6   3       56.52       63.47      9.91 o 
  -4   6   3    11496.43    11182.66    101.23 o 
  -3   6   3    13517.24    13661.60    141.35 o 
  -2   6   3      235.98      209.39     14.35 o 
  -1   6   3     3946.16     3659.57     49.15 o 
   0   6   3     6261.26     6061.46     93.94 o 
   1   6   3      443.54      487.14     12.73 o 
   2   6   3    15811.38    15926.97    136.42 o 
   3   6   3     3615.45     3494.47     51.88 o 
   4   6   3    12456.96    12548.35    135.24 o 
   5   6   3     9569.10     8994.01    707.06 o 
   6   6   3     2424.68     2498.96     51.79 o 
   7   6   3        1.05      -15.64     13.05 o 
   8   6   3     5229.82     5536.95     87.21 o 
   9   6   3     2288.79     2338.17    109.05 o 
  10   6   3      470.55      532.23     65.91 o 
 -11   7   3      310.03      272.81     31.37 o 
 -10   7   3      121.74      125.97     23.87 o 
  -9   7   3     1142.47     1131.00     44.27 o 
  -8   7   3     1215.05     1298.21     56.47 o 
  -7   7   3        7.54       15.46     16.79 o 
  -6   7   3     4423.37     4300.20     72.10 o 
  -5   7   3     9598.28     9682.12     93.63 o 
  -4   7   3      182.79      165.07     16.47 o 
  -3   7   3     3980.91     3888.57     57.99 o 
  -2   7   3     5514.56     5337.89     68.26 o 
  -1   7   3     2060.99     1976.48     35.45 o 
   0   7   3     2618.44     2561.40     39.83 o 
   1   7   3    21949.78    22750.21    166.41 o 
   2   7   3     1056.10     1070.99     21.07 o 
   3   7   3     5428.92     5425.92     72.04 o 
   4   7   3     6250.67     6475.28    112.94 o 
   5   7   3      172.65      108.28     31.53 o 
   6   7   3     3799.68     3629.21     56.38 o 
   7   7   3     4057.87     4107.86     85.88 o 
   8   7   3       75.02       90.62     24.04 o 
   9   7   3     1898.98     1818.00     98.97 o 
  10   7   3      700.83      707.77     73.70 o 
 -10   8   3       76.02       88.92     38.22 o 
  -9   8   3       66.64       13.78     18.11 o 
  -8   8   3      168.56      174.60     38.56 o 
  -7   8   3     2401.00     2333.15     57.05 o 
  -6   8   3       22.82       23.98     16.47 o 
  -5   8   3     2206.34     2158.57     48.08 o 
  -4   8   3     2732.60     2703.44     89.96 o 
  -3   8   3     7051.66     7331.58     90.44 o 
  -2   8   3     2134.15     2158.39     40.36 o 
  -1   8   3     1526.90     1419.49     33.44 o 
   0   8   3      716.00      714.34     15.65 o 
   1   8   3      329.51      280.24     13.59 o 
   2   8   3      102.29       76.37      9.06 o 
   3   8   3       30.95       25.66     10.54 o 
   4   8   3     2584.00     2588.42     59.41 o 
   5   8   3     1519.65     1431.91     32.71 o 
   6   8   3      383.86      355.57     20.65 o 
   7   8   3      204.62      204.28     27.64 o 
   8   8   3      778.89      805.12     69.19 o 
   9   8   3      141.58      115.52     44.44 o 
  10   8   3       18.60       11.70     42.19 o 
 -10   9   3       81.99       87.47     24.18 o 
  -9   9   3      443.99      484.41     50.74 o 
  -8   9   3     4859.89     4599.08     85.17 o 
  -7   9   3      137.40      202.58     31.09 o 
  -6   9   3     4645.89     4546.42     77.37 o 
  -5   9   3     5995.43     5980.91    105.68 o 
  -4   9   3      612.62      664.81     28.20 o 
  -3   9   3     1449.91     1358.13     26.63 o 
  -2   9   3    13470.68    13338.11    142.01 o 
  -1   9   3     7877.28     8147.57     87.15 o 
   0   9   3    18447.51    18718.42    126.79 o 
   1   9   3    10140.92     9714.99     81.58 o 
   2   9   3       32.16       43.60      7.85 o 
   3   9   3     3679.83     3666.97     57.78 o 
   4   9   3     6593.07     6299.01     72.66 o 
   5   9   3      123.11      121.27     14.81 o 
   6   9   3     3533.47     3534.15     55.78 o 
   7   9   3     3116.00     3349.68     67.27 o 
   8   9   3       63.56       34.14     16.28 o 
   9   9   3      694.02      703.96     71.23 o 
  10   9   3     1061.83     1086.06     90.37 o 
 -10  10   3      780.22      781.11     45.41 o 
  -9  10   3      363.02      369.67     31.61 o 
  -8  10   3      344.46      292.78     27.77 o 
  -7  10   3        9.43       36.03     18.92 o 
  -6  10   3       94.60       76.24     19.31 o 
  -5  10   3      445.97      501.38     42.69 o 
  -4  10   3     4512.58     4377.57     70.39 o 
  -3  10   3      135.18      145.58     10.87 o 
  -2  10   3     8975.69     8967.83    105.79 o 
  -1  10   3      550.51      582.88     18.23 o 
   0  10   3     4069.31     4349.93     44.26 o 
   1  10   3        2.36       19.85     10.78 o 
   2  10   3     5466.33     5374.59     50.13 o 
   3  10   3     1213.75     1162.89     28.06 o 
   4  10   3        0.95      -15.91     10.61 o 
   5  10   3     4089.07     4278.84     60.93 o 
   6  10   3      291.49      269.93     19.73 o 
   7  10   3        7.22       -9.41     16.66 o 
   8  10   3      814.02      765.08     38.27 o 
   9  10   3        0.70      -38.40     36.63 o 
 -10  11   3       25.38        5.79     22.75 o 
  -9  11   3      518.45      533.44     36.89 o 
  -8  11   3     2236.52     2351.04     61.94 o 
  -7  11   3      709.42      644.57     35.23 o 
  -6  11   3     4911.77     4832.68     83.30 o 
  -5  11   3     3047.93     3079.95     61.97 o 
  -4  11   3       19.20       -5.90     14.52 o 
  -3  11   3      646.15      637.42     20.51 o 
  -2  11   3    12167.15    12153.78    135.63 o 
  -1  11   3     1290.42     1334.78     25.60 o 
   0  11   3     5463.39     5066.89     46.68 o 
   1  11   3     3782.35     3828.83     44.12 o 
   2  11   3      179.44      228.77     13.19 o 
   3  11   3     6016.16     5765.20     61.06 o 
   4  11   3     3876.57     3867.96     48.16 o 
   5  11   3       66.30       54.38     21.36 o 
   6  11   3     5782.40     5709.23     91.15 o 
   7  11   3      932.62      957.07     40.12 o 
   8  11   3       16.10       49.40     20.60 o 
   9  11   3      923.43      821.82     79.03 o 
  -9  12   3     1572.63     1490.56     54.22 o 
  -8  12   3       46.58       15.34     28.84 o 
  -7  12   3     1831.15     1683.55     51.93 o 
  -6  12   3     2609.01     2595.57     60.88 o 
  -5  12   3      275.12      277.57     30.65 o 
  -4  12   3      692.93      686.14     33.27 o 
  -3  12   3     4487.36     4445.95     71.82 o 
  -2  12   3     5451.80     5170.50     76.19 o 
  -1  12   3     7331.83     7371.27     69.46 o 
   0  12   3     2528.67     2487.29     31.11 o 
   1  12   3      287.08      324.34     14.92 o 
   2  12   3    14240.94    14128.77    118.03 o 
   3  12   3     6665.85     6585.76     68.11 o 
   4  12   3      321.41      294.77     18.80 o 
   5  12   3     1227.76     1260.52     34.43 o 
   6  12   3      404.77      458.89     37.89 o 
   7  12   3       94.18      113.97     22.32 o 
   8  12   3     1323.84     1426.35     50.15 o 
   9  12   3     1203.50     1221.96     92.56 o 
  -9  13   3        7.16        6.97     22.29 o 
  -8  13   3       32.57       66.04     21.91 o 
  -7  13   3      436.97      357.70     30.52 o 
  -6  13   3       28.87       29.35     19.52 o 
  -5  13   3      581.69      594.73     43.88 o 
  -4  13   3       89.15       51.75     21.22 o 
  -3  13   3      240.89      216.50     21.70 o 
  -2  13   3        5.86       -0.29     14.68 o 
  -1  13   3       12.65       -1.24     12.24 o 
   0  13   3      969.87      917.54     20.05 o 
   1  13   3      760.83      795.33     28.74 o 
   2  13   3      361.62      362.95     18.51 o 
   3  13   3      570.46      652.74     27.59 o 
   4  13   3     1549.87     1530.58     33.49 o 
   5  13   3        0.08      -19.24     14.67 o 
   6  13   3      305.83      299.60     27.78 o 
   7  13   3        0.75       20.52     19.65 o 
   8  13   3      113.57      126.95     24.98 o 
   9  13   3       63.88      -25.47     42.12 o 
  -9  14   3     1854.23     2005.01     79.28 o 
  -8  14   3      734.19      750.07     41.46 o 
  -7  14   3     2791.26     2781.89     68.39 o 
  -6  14   3     1560.35     1525.89     50.45 o 
  -5  14   3      105.89       66.63     21.03 o 
  -4  14   3     7879.67     7563.34    160.95 o 
  -3  14   3      663.23      620.49     31.58 o 
  -2  14   3     3633.56     3657.52     57.94 o 
  -1  14   3    15106.43    15130.57    192.49 o 
   0  14   3     3722.11     3693.71     41.16 o 
   1  14   3      960.42      972.84     24.59 o 
   2  14   3     7612.38     7467.49     68.34 o 
   3  14   3     5804.22     5525.89    148.08 o 
   4  14   3     1169.64     1132.98     30.23 o 
   5  14   3     2589.58     2493.36     51.71 o 
   6  14   3       23.86       28.07     26.19 o 
   7  14   3      472.27      429.59     32.70 o 
   8  14   3     3620.00     3476.57    178.46 o 
  -8  15   3      510.93      549.15     75.82 o 
  -7  15   3        4.04       36.35     22.02 o 
  -6  15   3     1608.29     1538.12     51.35 o 
  -5  15   3     1411.44     1335.36     59.71 o 
  -4  15   3        4.21      -25.73     17.16 o 
  -3  15   3       19.05       58.40     20.18 o 
  -2  15   3     1262.55     1293.99     37.15 o 
  -1  15   3     1500.18     1600.18     38.96 o 
   0  15   3      979.69      954.43     36.49 o 
   1  15   3     1022.68     1092.36     26.83 o 
   2  15   3       54.10       19.19     12.38 o 
   3  15   3     1285.59     1275.64     32.08 o 
   4  15   3      202.72      241.87     18.93 o 
   5  15   3      557.68      600.08     29.61 o 
   6  15   3      475.19      465.35     33.10 o 
   7  15   3     1009.16     1060.51     46.88 o 
   8  15   3        0.56       -7.24     34.00 o 
  -8  16   3       55.30       53.19     25.12 o 
  -7  16   3     1338.96     1358.82     87.64 o 
  -6  16   3     1265.74     1250.68     48.26 o 
  -5  16   3        3.22      -16.69     18.44 o 
  -4  16   3     1138.62     1165.72     44.13 o 
  -3  16   3      729.56      696.76     31.29 o 
  -2  16   3      825.05      753.95     31.74 o 
  -1  16   3     5210.27     5396.09     74.60 o 
   0  16   3     1856.35     1758.89     49.66 o 
   1  16   3      866.61      851.52     36.51 o 
   2  16   3     4818.82     4632.29     59.33 o 
   3  16   3     2477.95     2508.82     43.97 o 
   4  16   3      660.03      671.80     30.60 o 
   5  16   3      690.49      726.21     32.97 o 
   6  16   3      153.08      143.73     22.55 o 
   7  16   3       49.77       17.85     23.09 o 
  -7  17   3        2.35       13.68     22.01 o 
  -6  17   3     5276.58     5316.05     99.28 o 
  -5  17   3     2538.70     2470.65     64.19 o 
  -4  17   3      201.27      132.80     23.69 o 
  -3  17   3      879.39      848.23     34.05 o 
  -2  17   3     7714.72     7747.19     97.26 o 
  -1  17   3     2736.40     2779.63     53.09 o 
   0  17   3     5133.70     4924.04    113.23 o 
   1  17   3     3932.50     3863.33    100.26 o 
   2  17   3      163.84      169.14     16.76 o 
   3  17   3      614.29      586.18     24.87 o 
   4  17   3     1137.81     1193.90     38.79 o 
   5  17   3      376.72      374.25     27.38 o 
   6  17   3     4318.00     4318.93     81.11 o 
   7  17   3     1350.61     1411.08     69.78 o 
  -7  18   3      445.48      459.67     38.87 o 
  -6  18   3       66.71       73.39     26.09 o 
  -5  18   3        0.55      -29.74     19.83 o 
  -4  18   3      231.88      243.21     25.07 o 
  -3  18   3      255.58      260.58     25.01 o 
  -2  18   3      148.84      132.61     20.79 o 
  -1  18   3     1185.51     1221.21     39.03 o 
   0  18   3      223.50      206.22     38.09 o 
   1  18   3      403.45      335.31     40.82 o 
   2  18   3       37.96       23.16     20.44 o 
   3  18   3       19.29        3.69     16.70 o 
   4  18   3       14.53       -3.96     16.65 o 
   5  18   3      291.07      265.64     27.04 o 
   6  18   3      158.32      186.67     26.33 o 
  -6  19   3     2488.77     2521.91     71.14 o 
  -5  19   3     2659.94     2713.04     62.21 o 
  -4  19   3      193.96      187.43     24.18 o 
  -3  19   3      293.57      297.71     26.22 o 
  -2  19   3     5306.87     5372.18     81.59 o 
  -1  19   3     1151.69     1116.67     63.05 o 
   0  19   3     4918.77     5000.46    122.19 o 
   1  19   3     1300.18     1325.84     66.25 o 
   2  19   3       53.73       58.03     21.30 o 
   3  19   3     1434.48     1307.98     67.05 o 
   4  19   3     5307.59     5144.10     81.80 o 
   5  19   3      328.71      306.85     28.52 o 
   6  19   3     2203.18     2292.52     59.12 o 
  -5  20   3        2.56      -30.14     24.19 o 
  -4  20   3     1648.17     1642.42     49.52 o 
  -3  20   3     1234.81     1260.94     43.02 o 
  -2  20   3      134.32      102.69     37.23 o 
  -1  20   3     1201.21     1298.00     79.50 o 
   0  20   3      677.33      645.30     53.79 o 
   1  20   3        3.88      -44.88     29.92 o 
   2  20   3     1659.26     1635.66    114.97 o 
   3  20   3      294.70      307.58     44.89 o 
   4  20   3     1187.14     1171.66     69.03 o 
   5  20   3     1829.16     1862.21     52.41 o 
  -5  21   3     1206.93     1289.57     49.14 o 
  -4  21   3      126.33      132.13     25.11 o 
  -3  21   3      418.84      507.52    110.35 o 
  -2  21   3      782.15      853.74     78.74 o 
  -1  21   3       35.12       60.63     34.82 o 
   0  21   3      153.94      107.88     38.45 o 
   1  21   3      145.14      150.08     40.82 o 
   2  21   3       42.64       42.24     60.22 o 
   3  21   3      337.49      333.82     82.93 o 
   4  21   3     1595.01     1687.18     80.70 o 
  -3  22   3      764.16      773.42     61.86 o 
  -2  22   3      362.54      407.16     74.90 o 
  -1  22   3     2049.77     2038.11     86.51 o 
   0  22   3      774.64      882.55     65.20 o 
   1  22   3       21.00       17.54     36.86 o 
   2  22   3     2523.85     2684.74    100.09 o 
   3  22   3     1476.62     1532.43     81.15 o 
  -1  23   3       33.77       24.83     41.06 o 
   0  23   3      465.28      416.09     72.09 o 
 -10   0   4      114.35       98.93     23.36 o 
  -9   0   4     1560.33     1605.72    102.78 o 
  -8   0   4      109.32       87.33     21.50 o 
  -7   0   4    16639.51    16911.60    249.33 o 
  -6   0   4     3232.23     3335.50     64.66 o 
  -5   0   4    21261.78    22138.02    213.15 o 
  -4   0   4    12752.09    13170.44    133.02 o 
  -3   0   4    15510.02    16016.83    153.32 o 
  -2   0   4       37.29       31.00      7.20 o 
  -1   0   4    70334.65    68169.00   1374.59 o 
   0   0   4    10857.68    10704.97    178.11 o 
   1   0   4     3671.52     3235.29     71.28 o 
   2   0   4    11130.79    11124.75    195.47 o 
   3   0   4    10980.77    10487.68    193.76 o 
   4   0   4     3639.99     3592.98     95.44 o 
   5   0   4    18160.46    17964.72    322.43 o 
   6   0   4    10759.75    11435.03    234.31 o 
   7   0   4     2980.76     3142.76    107.39 o 
   8   0   4      982.59      871.28     66.25 o 
   9   0   4      400.56      361.40     52.96 o 
  10   0   4      422.38      403.71     41.22 o 
 -11   1   4      487.06      549.59     42.51 o 
 -10   1   4      112.40       76.77     15.68 o 
  -9   1   4       99.44      116.05     15.77 o 
  -8   1   4        2.15      -15.90     10.60 o 
  -7   1   4     1225.19     1189.02     27.66 o 
  -6   1   4       51.76       57.58      9.91 o 
  -5   1   4       55.21       53.25      8.37 o 
  -4   1   4      561.12      566.51     18.30 o 
  -3   1   4      481.16      465.37     15.36 o 
  -2   1   4      914.34      934.95     17.86 o 
  -1   1   4    23151.98    23716.43    186.39 o 
   0   1   4    43580.99    45339.50    403.92 o 
   1   1   4     6097.57     6133.04     56.64 o 
   2   1   4      713.40      748.29     15.63 o 
   3   1   4     2341.32     2212.63     34.20 o 
   4   1   4      425.63      404.94     29.23 o 
   5   1   4        8.95       -2.94     16.13 o 
   6   1   4      342.21      388.90     30.08 o 
   7   1   4       51.70       75.42     22.62 o 
   8   1   4        4.86      -20.05     26.23 o 
   9   1   4      895.73     1034.68     52.60 o 
  10   1   4      286.87      323.84     30.55 o 
 -11   2   4      317.80      314.96     36.73 o 
 -10   2   4       47.88       36.42     22.20 o 
  -9   2   4      472.53      491.21     27.90 o 
  -8   2   4      923.13      895.20     30.49 o 
  -7   2   4    14170.13    14278.99    143.40 o 
  -6   2   4     1756.83     1895.76     40.60 o 
  -5   2   4     2677.66     2851.47     35.63 o 
  -4   2   4     3742.00     4146.59     42.54 o 
  -3   2   4     4928.13     5035.18     45.70 o 
  -2   2   4      156.73      183.68      9.53 o 
  -1   2   4      192.92      187.14      8.68 o 
   0   2   4     3671.04     3692.27     42.79 o 
   1   2   4    70813.34    71217.63    555.31 o 
   2   2   4     5282.77     5134.55     58.79 o 
   3   2   4      429.58      451.55     17.08 o 
   4   2   4    11245.88    11508.77    149.01 o 
   5   2   4    19007.65    19010.45    192.73 o 
   6   2   4      418.48      439.14     25.55 o 
   7   2   4      665.94      712.46     39.68 o 
   8   2   4     1263.32     1415.31     56.45 o 
   9   2   4      255.98      255.53     34.81 o 
  10   2   4      176.52      190.28     42.59 o 
 -11   3   4     2032.00     2046.76     72.61 o 
 -10   3   4      125.02       79.20     35.86 o 
  -9   3   4     1485.14     1499.12     54.52 o 
  -8   3   4     5536.50     5499.14     63.68 o 
  -7   3   4      370.69      400.77     17.76 o 
  -6   3   4     6120.63     6089.00     61.23 o 
  -5   3   4     6499.96     6753.41     62.57 o 
  -4   3   4     3280.59     3598.60     38.44 o 
  -3   3   4    44351.98    45845.02    309.83 o 
  -2   3   4    21465.47    21738.27    154.27 o 
  -1   3   4     1857.57     1879.66     24.50 o 
   0   3   4    17286.95    17252.61    161.97 o 
   1   3   4    30936.10    30618.99    242.86 o 
   2   3   4     9356.34     9327.39     83.27 o 
   3   3   4    13330.98    13419.06    145.37 o 
   4   3   4    18305.00    18680.75    186.25 o 
   5   3   4     1648.17     1751.35     37.31 o 
   6   3   4     3251.54     3154.18     55.02 o 
   7   3   4     2592.91     2497.86     51.61 o 
   8   3   4        1.14        4.62     22.15 o 
   9   3   4     1940.90     2048.16     64.86 o 
  10   3   4     1396.06     1320.36     62.88 o 
 -11   4   4       44.37       25.09     51.02 o 
 -10   4   4        0.58       37.72     23.65 o 
  -9   4   4      435.18      454.69     29.64 o 
  -8   4   4      509.11      495.68     20.89 o 
  -7   4   4      784.11      793.22     23.05 o 
  -6   4   4      301.29      325.51     14.94 o 
  -5   4   4     1061.23     1068.54     21.30 o 
  -4   4   4     3376.35     3112.21     34.85 o 
  -3   4   4     4265.99     4613.69     42.60 o 
  -2   4   4      782.93      898.59     18.13 o 
  -1   4   4     1930.45     1955.12     26.13 o 
   0   4   4        1.06       -4.53      5.75 o 
   1   4   4     1039.64     1003.53     18.70 o 
   2   4   4     7526.58     7658.29     72.32 o 
   3   4   4      679.54      626.80     21.86 o 
   4   4   4     2343.71     2391.45     42.19 o 
   5   4   4     1716.60     1677.61     37.51 o 
   6   4   4     1455.64     1449.31     37.81 o 
   7   4   4      330.78      378.94     23.43 o 
   8   4   4      103.94      149.13     27.67 o 
   9   4   4      441.90      457.88     33.46 o 
  10   4   4        8.42       40.59     41.26 o 
 -11   5   4     1938.26     1894.76     72.72 o 
 -10   5   4      468.95      466.09     32.14 o 
  -9   5   4     2434.85     2290.05     60.84 o 
  -8   5   4     2804.35     2886.98     62.12 o 
  -7   5   4       44.13       60.67     10.75 o 
  -6   5   4     3133.18     3184.60     39.99 o 
  -5   5   4     4338.72     4476.40     46.31 o 
  -4   5   4      657.83      687.48     15.97 o 
  -3   5   4     3395.12     2958.45     36.39 o 
  -2   5   4     7365.71     7123.24     93.60 o 
  -1   5   4     5530.67     5465.84     54.29 o 
   0   5   4     7760.92     7327.71     79.02 o 
   1   5   4    11321.31    10869.79    111.46 o 
   2   5   4       42.02       38.25      8.69 o 
   3   5   4    18783.55    18944.70    187.37 o 
   4   5   4     9362.98     9643.13    109.64 o 
   5   5   4     5372.58     5273.27     74.09 o 
   6   5   4     5118.01     5084.58     75.99 o 
   7   5   4     2399.60     2480.72     53.08 o 
   8   5   4        6.92       -1.91     22.36 o 
   9   5   4     4956.69     5047.25    115.01 o 
  10   5   4     1336.86     1385.90     92.57 o 
 -11   6   4      303.77      292.40     31.57 o 
 -10   6   4      478.88      412.67     32.50 o 
  -9   6   4     1653.01     1700.92     51.80 o 
  -8   6   4       24.59       20.16     22.64 o 
  -7   6   4     4961.40     4806.45     81.83 o 
  -6   6   4       26.70       23.90     13.57 o 
  -5   6   4     3143.14     3062.49     35.52 o 
  -4   6   4       48.26       42.48      6.11 o 
  -3   6   4     1697.04     1648.25     35.88 o 
  -2   6   4     3352.97     3443.62     51.27 o 
  -1   6   4    27821.94    27014.41    214.24 o 
   0   6   4     3684.62     3607.71     51.69 o 
   1   6   4     1977.59     1895.05     26.30 o 
   2   6   4      913.64      971.75     25.54 o 
   3   6   4    18240.90    19148.15    191.00 o 
   4   6   4       90.15       83.06     12.92 o 
   5   6   4     4347.37     4306.94     66.15 o 
   6   6   4        4.15        7.57     13.70 o 
   7   6   4     1962.79     1824.50     46.33 o 
   8   6   4      106.70       57.07     19.52 o 
   9   6   4      436.96      399.39     58.96 o 
  10   6   4       46.85       59.90     45.78 o 
 -11   7   4     1717.14     1684.47     58.33 o 
 -10   7   4        0.07      -12.37     18.06 o 
  -9   7   4     1245.47     1265.70     46.19 o 
  -8   7   4      487.04      510.93     32.06 o 
  -7   7   4       92.20       70.94     19.44 o 
  -6   7   4     2102.72     2158.86     50.23 o 
  -5   7   4     2050.17     1910.85     42.31 o 
  -4   7   4     2804.11     2781.19     86.91 o 
  -3   7   4    28574.43    29129.84    275.01 o 
  -2   7   4     6629.76     6388.18    126.56 o 
  -1   7   4      449.13      460.57     35.12 o 
   0   7   4    12523.05    12484.21    127.11 o 
   1   7   4     9546.68     8912.46     76.38 o 
   2   7   4     2219.90     2301.81     40.76 o 
   3   7   4     9761.89    10082.75    139.69 o 
   4   7   4     2823.79     2928.78     50.69 o 
   5   7   4      434.62      455.77     23.90 o 
   6   7   4     1059.94     1046.33     35.39 o 
   7   7   4     1966.71     1940.35     50.22 o 
   8   7   4      137.05       99.98     24.33 o 
   9   7   4     3417.40     3563.59    136.56 o 
  10   7   4      464.91      481.94     65.86 o 
 -10   8   4     1211.99     1158.61     47.63 o 
  -9   8   4     2441.97     2359.69     62.65 o 
  -8   8   4       11.48       27.32     18.39 o 
  -7   8   4     6205.79     6421.47     98.77 o 
  -6   8   4      336.75      432.18     45.47 o 
  -5   8   4     5084.02     5020.57     77.41 o 
  -4   8   4      793.97      821.66     30.46 o 
  -3   8   4     2001.35     1924.92     61.01 o 
  -2   8   4     4752.09     4822.07     66.48 o 
  -1   8   4    27453.12    27375.57    256.29 o 
   0   8   4      184.72      198.64     18.35 o 
   1   8   4     1421.84     1171.08     22.80 o 
   2   8   4     1653.47     1627.89     30.75 o 
   3   8   4     3069.08     3121.48     39.95 o 
   4   8   4     3894.97     3942.76     63.05 o 
   5   8   4     8502.82     8798.54    111.31 o 
   6   8   4       25.57       12.76      9.07 o 
   7   8   4     5405.98     5455.13    101.95 o 
   8   8   4     2401.34     2394.77    108.13 o 
   9   8   4       14.27       16.41     39.04 o 
  10   8   4      762.99      706.42     76.02 o 
 -10   9   4      284.78      310.54     31.62 o 
  -9   9   4        1.71       -2.28     19.13 o 
  -8   9   4       13.54       27.51     18.98 o 
  -7   9   4        0.63       -4.13     20.82 o 
  -6   9   4      944.37      918.02     37.24 o 
  -5   9   4      689.08      665.61     31.07 o 
  -4   9   4      314.10      275.85     33.54 o 
  -3   9   4      252.03      175.59     21.49 o 
  -2   9   4      736.15      773.89     27.70 o 
  -1   9   4      109.67      102.96     10.09 o 
   0   9   4      200.30      246.05     22.61 o 
   1   9   4      324.78      292.49     17.69 o 
   2   9   4     1029.95     1142.32     23.18 o 
   3   9   4       56.96       33.74     11.08 o 
   4   9   4     1942.07     1888.97     37.25 o 
   5   9   4       91.90       78.62     17.34 o 
   6   9   4     1460.65     1411.06     50.53 o 
   7   9   4      150.44      162.99     47.21 o 
   8   9   4      285.93      230.30     49.77 o 
   9   9   4        4.76      -28.13     35.88 o 
 -10  10   4     1800.18     1710.27     59.29 o 
  -9  10   4      354.18      344.24     50.65 o 
  -8  10   4     1608.08     1372.52     48.18 o 
  -7  10   4     9532.84     9055.79    126.59 o 
  -6  10   4      727.78      717.56     36.28 o 
  -5  10   4     4470.75     4347.24     73.98 o 
  -4  10   4     9450.64     9183.17    126.44 o 
  -3  10   4     1945.61     1923.70     44.14 o 
  -2  10   4     4230.47     4298.73     65.54 o 
  -1  10   4    19727.91    19654.53    163.53 o 
   0  10   4     1683.14     1565.78     29.94 o 
   1  10   4    10839.75    10859.35    103.60 o 
   2  10   4    11202.05    11112.08     95.75 o 
   3  10   4     3016.40     3014.58     44.17 o 
   4  10   4      738.63      673.74     22.70 o 
   5  10   4    13766.46    13673.03    157.62 o 
   6  10   4      467.70      414.92     24.39 o 
   7  10   4     2982.20     3159.33    120.29 o 
   8  10   4     2413.10     2486.46    112.48 o 
   9  10   4      417.21      351.01     63.36 o 
 -10  11   4       73.99       68.86     25.33 o 
  -9  11   4      986.20      946.23     44.69 o 
  -8  11   4     1728.57     1649.58     53.24 o 
  -7  11   4        3.31        2.72     17.63 o 
  -6  11   4     1867.12     1682.88     49.37 o 
  -5  11   4     3806.00     3679.18     68.85 o 
  -4  11   4       43.82       32.67     20.36 o 
  -3  11   4     2088.18     2027.15     46.41 o 
  -2  11   4     2199.21     2254.18     46.83 o 
  -1  11   4      283.71      263.12     14.19 o 
   0  11   4     2451.46     2675.73     40.62 o 
   1  11   4        7.18       11.62      8.77 o 
   2  11   4      399.23      379.18     14.91 o 
   3  11   4     6112.69     6178.96     58.98 o 
   4  11   4     2526.81     2523.83     71.67 o 
   5  11   4     3664.16     3752.40     58.45 o 
   6  11   4     1097.45     1182.03     34.77 o 
   7  11   4      604.62      560.97     40.69 o 
   8  11   4       42.03       50.19     41.80 o 
   9  11   4     1310.28     1358.10     95.44 o 
  -9  12   4      233.76      240.34     30.89 o 
  -8  12   4       98.16      114.00     23.11 o 
  -7  12   4      196.06      254.40     27.81 o 
  -6  12   4     1066.19     1073.69     61.27 o 
  -5  12   4       29.70       -2.98     17.63 o 
  -4  12   4      660.97      649.41     32.99 o 
  -3  12   4      209.35      247.70     22.31 o 
  -2  12   4        2.14       12.92     15.08 o 
  -1  12   4      990.05      980.62     41.22 o 
   0  12   4     1000.55     1034.90     38.76 o 
   1  12   4      799.11      791.72     21.49 o 
   2  12   4     4006.54     3953.09     44.04 o 
   3  12   4     1228.41     1261.56     25.92 o 
   4  12   4      116.56      124.20     18.21 o 
   5  12   4     2220.78     2223.82     40.39 o 
   6  12   4      565.31      527.69     38.20 o 
   7  12   4     1440.32     1389.42     59.35 o 
   8  12   4      978.60     1080.36     82.76 o 
   9  12   4       67.02       23.02     47.21 o 
  -9  13   4     4137.68     4095.14     90.03 o 
  -8  13   4     1221.91     1292.70     49.53 o 
  -7  13   4       77.94       45.67     21.16 o 
  -6  13   4     4876.68     4836.66     87.31 o 
  -5  13   4    10622.20    10283.52    135.45 o 
  -4  13   4     4196.30     4134.31     74.48 o 
  -3  13   4     4474.09     4423.56     74.22 o 
  -2  13   4     1969.07     2009.80     47.80 o 
  -1  13   4      320.82      304.07     20.20 o 
   0  13   4     2375.66     2340.08     40.28 o 
   1  13   4     7426.13     7446.77     72.69 o 
   2  13   4       16.02       -3.84     12.84 o 
   3  13   4    18316.60    18247.06    136.01 o 
   4  13   4     2426.93     2316.71     46.44 o 
   5  13   4       17.87      -14.22     12.63 o 
   6  13   4     1555.76     1640.24     49.80 o 
   7  13   4     2308.34     2467.23     78.26 o 
   8  13   4      486.65      442.98     64.30 o 
  -9  14   4      291.22      340.91     34.92 o 
  -8  14   4      551.81      562.75     50.38 o 
  -7  14   4      402.67      391.77     32.39 o 
  -6  14   4        0.00      -36.21     24.14 o 
  -5  14   4      528.42      484.04     32.46 o 
  -4  14   4     3304.22     3362.11    100.72 o 
  -3  14   4      839.46      881.36     37.05 o 
  -2  14   4      352.60      330.88     43.95 o 
  -1  14   4      885.92      912.90     33.37 o 
   0  14   4       17.79       36.21     13.12 o 
   1  14   4        0.22      -10.58     10.23 o 
   2  14   4      194.82      165.17     13.98 o 
   3  14   4      294.35      268.13     22.03 o 
   4  14   4      164.08      163.00     17.17 o 
   5  14   4      156.66      147.14     20.46 o 
   6  14   4      315.04      261.25     28.96 o 
   7  14   4      390.03      365.64     73.88 o 
   8  14   4        1.75       72.73     47.69 o 
  -8  15   4      928.24      982.39     47.82 o 
  -7  15   4        1.55       -4.39     19.77 o 
  -6  15   4      902.69      909.58     54.80 o 
  -5  15   4     5499.05     5308.13     92.22 o 
  -4  15   4       56.52       50.42     21.10 o 
  -3  15   4     9885.35     9828.28    128.60 o 
  -2  15   4     1256.80     1294.16     37.78 o 
  -1  15   4       50.95       47.73     18.29 o 
   0  15   4     1846.81     1755.55     46.76 o 
   1  15   4     5655.94     5704.43     63.02 o 
   2  15   4     1289.63     1240.32     30.48 o 
   3  15   4     7442.26     7449.12     80.91 o 
   4  15   4      471.31      480.03     23.37 o 
   5  15   4      142.17      103.48     22.88 o 
   6  15   4     1707.98     1703.92     74.96 o 
   7  15   4     1590.32     1830.36    100.70 o 
   8  15   4      148.10      120.25     53.46 o 
  -8  16   4      366.14      362.52     35.81 o 
  -7  16   4     2761.84     2793.09     88.18 o 
  -6  16   4      242.95      191.42     27.40 o 
  -5  16   4     1634.13     1611.16     52.36 o 
  -4  16   4     2633.32     2570.18     61.87 o 
  -3  16   4      120.72      102.48     22.09 o 
  -2  16   4      187.37      181.77     21.43 o 
  -1  16   4     8023.46     7921.50     95.91 o 
   0  16   4     2234.85     2301.57     55.93 o 
   1  16   4     2003.16     1923.06     70.41 o 
   2  16   4     2654.57     2511.28     42.60 o 
   3  16   4      255.25      264.24     18.57 o 
   4  16   4      204.69      182.18     21.51 o 
   5  16   4      861.20      834.73     34.76 o 
   6  16   4      252.08      271.47     26.38 o 
   7  16   4      670.37      512.21     48.40 o 
  -7  17   4       28.07      -20.20     21.17 o 
  -6  17   4      328.96      413.99     34.79 o 
  -5  17   4     2037.14     1965.27     58.70 o 
  -4  17   4        5.24      -18.29     17.47 o 
  -3  17   4      193.36      139.64     21.19 o 
  -2  17   4      175.34      235.41     25.82 o 
  -1  17   4       30.07       33.30     17.77 o 
   0  17   4     1440.59     1501.38     48.39 o 
   1  17   4      780.76      776.15     49.88 o 
   2  17   4      168.31      182.61     20.30 o 
   3  17   4      572.56      564.54     28.37 o 
   4  17   4      854.20      866.97     35.01 o 
   5  17   4      798.43      788.02     35.03 o 
   6  17   4      359.10      435.06     81.26 o 
   7  17   4      658.39      801.97     93.63 o 
  -7  18   4     1250.77     1246.57     54.01 o 
  -6  18   4      759.69      745.98     43.20 o 
  -5  18   4     1262.04     1247.86     49.50 o 
  -4  18   4     3141.77     3153.43     63.31 o 
  -3  18   4      103.05       91.85     20.66 o 
  -2  18   4     1067.57      972.34     36.86 o 
  -1  18   4     6132.28     6232.79     86.06 o 
   0  18   4     3865.84     4009.42    221.97 o 
   1  18   4      868.25      895.66     57.37 o 
   2  18   4     3048.65     3243.96     72.01 o 
   3  18   4      236.61      224.78     27.17 o 
   4  18   4       48.20       15.74     18.45 o 
   5  18   4     3099.31     3129.99     63.65 o 
   6  18   4       26.95       20.92     42.10 o 
  -6  19   4        9.15       61.31     27.14 o 
  -5  19   4      378.76      369.96     34.00 o 
  -4  19   4        0.08       -3.53     18.44 o 
  -3  19   4     1498.13     1601.83     58.47 o 
  -2  19   4       14.42       67.11     20.27 o 
  -1  19   4      279.86      239.25     93.77 o 
   0  19   4       32.06      138.22     36.85 o 
   1  19   4      340.26      290.95     59.68 o 
   2  19   4      425.24      482.42     55.85 o 
   3  19   4      458.80      474.87     49.34 o 
   4  19   4       69.49       78.33     45.39 o 
   5  19   4       44.39       30.69     25.80 o 
  -5  20   4      562.98      621.03     37.27 o 
  -4  20   4     1899.72     2016.62     54.87 o 
  -3  20   4        6.94      -27.74     18.49 o 
  -2  20   4      923.31      965.87     62.67 o 
  -1  20   4     3538.08     3512.02    140.55 o 
   0  20   4     1157.08     1154.26     63.95 o 
   1  20   4      749.59      672.50     53.19 o 
   2  20   4     2333.28     2225.70     84.70 o 
   3  20   4      710.54      730.05     58.47 o 
   4  20   4      352.05      384.25     48.43 o 
   5  20   4      455.87      411.21     51.22 o 
  -4  21   4       32.57       -0.56     21.96 o 
  -3  21   4     1819.99     1891.84     82.75 o 
  -2  21   4      155.22       80.37     59.24 o 
  -1  21   4       11.61       26.16     42.76 o 
   0  21   4      387.67      398.34     47.95 o 
   1  21   4     2004.38     1938.40     61.84 o 
   2  21   4       26.63      -19.52     31.89 o 
   3  21   4     1779.40     1874.64     84.54 o 
   4  21   4      425.19      449.60     54.98 o 
  -3  22   4       35.82      -38.34     37.71 o 
  -2  22   4     1103.92     1124.63     73.12 o 
  -1  22   4      426.87      530.00     53.43 o 
   0  22   4      409.24      338.04     49.57 o 
   1  22   4       15.94      -31.02     67.18 o 
   2  22   4      541.17      612.61     60.38 o 
 -11   1   5     1494.54     1570.95     61.80 o 
 -10   1   5       10.82       -8.13     18.28 o 
  -9   1   5      557.21      536.36     24.75 o 
  -8   1   5      458.01      442.62     27.53 o 
  -7   1   5     2953.43     2856.26     60.71 o 
  -6   1   5     7267.19     7307.91     70.27 o 
  -5   1   5     2786.06     2963.01     42.08 o 
  -4   1   5     7503.62     7711.55     75.99 o 
  -3   1   5    30237.88    31500.79    245.51 o 
  -2   1   5    16914.25    17085.23    124.25 o 
  -1   1   5       22.86       21.67      5.90 o 
   0   1   5    20909.80    20019.58    186.12 o 
   1   1   5    31191.57    31333.57    292.04 o 
   2   1   5     4778.10     4748.16     73.82 o 
   3   1   5     2189.62     2163.30     35.43 o 
   4   1   5     2827.73     2948.74    105.33 o 
   5   1   5      656.02      640.59     33.63 o 
   6   1   5    17111.58    17308.49    231.21 o 
   7   1   5      177.05      148.08     25.52 o 
   8   1   5     2367.98     2390.35     72.05 o 
   9   1   5      888.31      931.36     52.31 o 
  10   1   5     1386.90     1417.79     65.58 o 
 -11   2   5      146.41      179.26     31.68 o 
 -10   2   5     1669.96     1605.12     59.45 o 
  -9   2   5      119.65       98.65     19.46 o 
  -8   2   5     3031.08     3128.53     53.11 o 
  -7   2   5      115.80      123.96     13.77 o 
  -6   2   5     2154.72     2126.76     33.07 o 
  -5   2   5     5308.56     5354.81     53.96 o 
  -4   2   5    15747.38    16521.79    124.82 o 
  -3   2   5     4049.60     4382.25     43.02 o 
  -2   2   5     7819.97     8046.33     65.14 o 
  -1   2   5     1345.53     1480.38     21.82 o 
   0   2   5    25071.19    25774.89    353.95 o 
   1   2   5     6847.04     6645.13     71.30 o 
   2   2   5    17699.89    18143.14    151.21 o 
   3   2   5     1099.30     1011.08     22.80 o 
   4   2   5     2930.57     2743.10     55.10 o 
   5   2   5      920.43      876.10     26.92 o 
   6   2   5      498.17      479.57     33.20 o 
   7   2   5     2096.00     2128.27     64.31 o 
   8   2   5     1520.13     1547.57     59.09 o 
   9   2   5       90.21       29.23     26.20 o 
  10   2   5      850.69      890.05     45.27 o 
 -11   3   5      293.42      268.37     35.65 o 
 -10   3   5       51.43       15.61     21.51 o 
  -9   3   5      417.09      443.50     31.50 o 
  -8   3   5      107.70      109.73     14.66 o 
  -7   3   5       23.95       24.88     11.73 o 
  -6   3   5     2598.56     2638.08     37.13 o 
  -5   3   5     1719.39     1970.76     29.93 o 
  -4   3   5     7490.17     7703.62     67.15 o 
  -3   3   5     5021.48     4926.70     44.43 o 
  -2   3   5    17178.41    17832.80    129.81 o 
  -1   3   5      131.53      192.01     12.52 o 
   0   3   5    12704.25    12539.15    137.30 o 
   1   3   5     2650.20     2984.41     37.27 o 
   2   3   5      799.81      826.95     16.76 o 
   3   3   5     7751.22     8093.49     90.50 o 
   4   3   5     1411.25     1447.48     42.83 o 
   5   3   5     1519.15     1487.46     34.95 o 
   6   3   5     2218.29     2148.90     44.59 o 
   7   3   5     1038.13     1003.75     47.24 o 
   8   3   5      440.64      467.93     37.14 o 
   9   3   5      261.40      328.59     37.57 o 
  10   3   5      144.22      142.36     57.61 o 
 -11   4   5      631.69      604.97     66.98 o 
 -10   4   5     3908.16     3816.97     99.96 o 
  -9   4   5       93.19      113.13     20.98 o 
  -8   4   5     3288.84     3290.33     66.01 o 
  -7   4   5     3762.80     3772.92     48.02 o 
  -6   4   5     5772.92     5846.77     59.89 o 
  -5   4   5     5353.10     5671.84     55.71 o 
  -4   4   5    21838.46    22252.68    162.09 o 
  -3   4   5       94.09       76.47      9.88 o 
  -2   4   5    12392.23    12507.50     95.26 o 
  -1   4   5     2016.91     1906.15     33.33 o 
   0   4   5      703.13      609.29     15.71 o 
   1   4   5    29388.32    28890.91    232.29 o 
   2   4   5    13741.39    12864.66    112.56 o 
   3   4   5     1271.55     1418.84     43.28 o 
   4   4   5     7650.80     7813.55     92.93 o 
   5   4   5     6592.31     6641.12     85.96 o 
   6   4   5     1428.73     1420.70     55.58 o 
   7   4   5     2626.32     2595.89     71.35 o 
   8   4   5     3409.43     3641.65     90.40 o 
   9   4   5      329.12      347.69     45.96 o 
  10   4   5     1151.28     1237.59     64.63 o 
 -11   5   5       33.22       25.95     27.30 o 
 -10   5   5      131.87       90.55     22.06 o 
  -9   5   5      690.38      679.79     35.66 o 
  -8   5   5     1333.72     1284.36     43.03 o 
  -7   5   5       47.19       28.90     16.80 o 
  -6   5   5      155.17      157.47     14.86 o 
  -5   5   5     1564.64     1641.86     26.27 o 
  -4   5   5     1634.89     1737.27     24.93 o 
  -3   5   5     1492.17     1533.53     34.71 o 
  -2   5   5      644.08      649.80     14.17 o 
  -1   5   5       85.40       84.86     11.90 o 
   0   5   5      194.54      155.58     15.94 o 
   1   5   5     1893.11     2082.85     30.17 o 
   2   5   5     6995.45     6955.00     69.39 o 
   3   5   5       10.14       23.88      8.70 o 
   4   5   5      129.54      154.46     14.14 o 
   5   5   5      770.60      806.13     28.84 o 
   6   5   5     1152.95     1085.37     34.04 o 
   7   5   5       39.94       49.98     24.08 o 
   8   5   5     1545.67     1496.75     60.61 o 
   9   5   5      279.40      388.37     44.15 o 
  10   5   5       61.38       75.13     75.41 o 
 -11   6   5     1502.84     1711.23     58.79 o 
 -10   6   5     2234.69     2252.75     62.03 o 
  -9   6   5       21.63       15.70     18.01 o 
  -8   6   5     4382.23     4185.44     77.70 o 
  -7   6   5     5115.02     5002.56     82.50 o 
  -6   6   5     2159.78     2288.80     51.64 o 
  -5   6   5     4217.33     4336.16     55.34 o 
  -4   6   5    16656.68    17153.20    147.62 o 
  -3   6   5      361.07      402.86     16.17 o 
  -2   6   5    13740.61    13994.95    144.15 o 
  -1   6   5     5559.02     5593.60     58.46 o 
   0   6   5      620.04      672.91     18.83 o 
   1   6   5     9495.12     9357.78    101.59 o 
   2   6   5    28205.51    29138.13    239.17 o 
   3   6   5       12.03       10.79     11.51 o 
   4   6   5     7402.37     7062.74     89.11 o 
   5   6   5     8436.79     8573.47    106.55 o 
   6   6   5     2163.89     2187.70     48.17 o 
   7   6   5      746.88      766.38     44.37 o 
   8   6   5     2735.42     2817.11    109.39 o 
   9   6   5      209.52      178.60     35.75 o 
  10   6   5     2281.44     2268.54    116.91 o 
 -11   7   5      208.08      221.01     29.94 o 
 -10   7   5       89.79       74.65     23.40 o 
  -9   7   5     1675.56     1596.37     51.68 o 
  -8   7   5     1696.13     1690.19     50.67 o 
  -7   7   5       28.07        3.62     23.87 o 
  -6   7   5     5443.46     5503.93     85.14 o 
  -5   7   5     4421.60     4687.80     73.85 o 
  -4   7   5     1369.01     1399.47     37.25 o 
  -3   7   5     1984.13     2095.06     42.92 o 
  -2   7   5     4505.79     4568.35     64.06 o 
  -1   7   5      768.92      807.43     23.95 o 
   0   7   5    19397.73    18631.95    181.45 o 
   1   7   5     4703.56     4689.28     48.46 o 
   2   7   5     2582.19     2540.70     43.27 o 
   3   7   5      636.39      571.44     30.77 o 
   4   7   5     6165.09     6204.50     87.77 o 
   5   7   5      843.23      782.55     30.06 o 
   6   7   5     6688.73     7040.03    104.75 o 
   7   7   5     1205.64     1210.34     92.30 o 
   8   7   5     1120.93     1123.58     44.68 o 
  10   7   5      559.95      548.87     69.74 o 
 -10   8   5      141.77       68.99     23.89 o 
  -9   8   5       13.67       -6.64     18.93 o 
  -8   8   5      745.95      734.14     37.11 o 
  -7   8   5     3428.62     3301.53     76.55 o 
  -6   8   5       48.77       58.98     18.33 o 
  -5   8   5       10.55       10.80     14.50 o 
  -4   8   5      835.84      887.68     31.95 o 
  -3   8   5      638.51      647.50     26.80 o 
  -2   8   5      895.53      845.83     28.25 o 
  -1   8   5     2663.43     2813.13     48.03 o 
   0   8   5     4598.63     4591.65     61.57 o 
   1   8   5     3605.67     3680.75     42.51 o 
   2   8   5     5182.85     5289.46     61.86 o 
   3   8   5     2142.48     2105.51     42.16 o 
   4   8   5     1565.38     1613.89     41.22 o 
   5   8   5     1126.78     1168.34     35.87 o 
   6   8   5      200.92      219.24     21.28 o 
   7   8   5      177.22      137.20     27.47 o 
   8   8   5      439.48      417.95     57.58 o 
   9   8   5        1.30       24.97     41.59 o 
 -10   9   5      273.13      289.28     31.35 o 
  -9   9   5     3150.51     3142.96     88.58 o 
  -8   9   5     3753.84     3719.25     97.18 o 
  -7   9   5      422.94      419.51     30.22 o 
  -6   9   5    12390.13    12214.01    149.55 o 
  -5   9   5     2988.96     2986.15     59.46 o 
  -4   9   5     1775.62     1788.83     44.14 o 
  -3   9   5     6914.48     7057.09     94.93 o 
  -2   9   5     8003.09     8024.27     98.58 o 
  -1   9   5     2105.39     2036.80     41.34 o 
   0   9   5    37209.69    37274.11    445.24 o 
   1   9   5      892.26      772.47     20.57 o 
   2   9   5     3968.43     3885.39     46.23 o 
   3   9   5     5714.74     5539.11     67.00 o 
   4   9   5     4594.42     4530.82     70.65 o 
   5   9   5     1652.58     1614.21     43.00 o 
   6   9   5     6667.88     6949.75    169.31 o 
   8   9   5     1309.65     1272.49     84.39 o 
   9   9   5     1773.54     1974.31    106.54 o 
 -10  10   5      611.14      598.06     86.38 o 
  -9  10   5       36.72       -0.75     20.42 o 
  -8  10   5       23.75       13.78     19.26 o 
  -7  10   5      482.65      462.16     31.46 o 
  -6  10   5       64.47       43.81     18.37 o 
  -5  10   5     1150.45     1156.44     39.96 o 
  -4  10   5     2777.49     2792.02     56.72 o 
  -3  10   5      171.76      125.37     17.33 o 
  -2  10   5     2040.60     1910.88     44.82 o 
  -1  10   5     2869.15     3117.52    102.44 o 
   0  10   5     6646.79     6419.65     85.21 o 
   1  10   5       38.09       37.65     11.98 o 
   2  10   5      688.70      649.28     23.39 o 
   3  10   5       56.51       69.10     15.37 o 
   4  10   5      363.71      374.26     20.62 o 
   5  10   5      447.88      171.55     25.83 o 
   6  10   5      598.96      615.95     67.04 o 
   7  10   5     1314.79     1254.24    181.33 o 
   8  10   5      729.37      616.64     66.57 o 
   9  10   5       11.09      -60.24     40.16 o 
 -10  11   5       14.52       18.88     23.56 o 
  -9  11   5      936.86      949.05     45.49 o 
  -8  11   5     2511.93     2411.29     86.20 o 
  -7  11   5       35.51       51.57     20.36 o 
  -6  11   5     4448.94     4185.54     77.92 o 
  -5  11   5       11.56       16.37     17.13 o 
  -4  11   5       56.07       78.03     30.76 o 
  -3  11   5     3649.75     3617.89     81.03 o 
  -2  11   5     8963.53     8816.66    109.13 o 
  -1  11   5     2960.59     2899.53     41.02 o 
   0  11   5     9872.43     9708.85    121.16 o 
   1  11   5      206.91      170.46     15.02 o 
   2  11   5      429.39      422.72     26.82 o 
   3  11   5     3955.23     4096.15     56.75 o 
   4  11   5     5180.00     5323.73     69.93 o 
   5  11   5       69.86       75.06     21.28 o 
   6  11   5     4421.83     1340.11     69.04 o 
   7  11   5      776.86      793.45     70.99 o 
   8  11   5       10.82       13.17     38.44 o 
   9  11   5      871.96      871.20     82.23 o 
  -9  12   5        0.77       -7.68     21.18 o 
  -8  12   5      379.47      493.28     34.77 o 
  -7  12   5      672.91      614.97     36.00 o 
  -6  12   5      551.19      506.49     32.57 o 
  -5  12   5     2081.63     2049.79     54.04 o 
  -4  12   5     7768.82     7608.59    106.30 o 
  -3  12   5       24.76       27.84     16.32 o 
  -2  12   5     6444.97     6413.09    127.64 o 
  -1  12   5     6468.62     6683.33     72.21 o 
   0  12   5      911.07      871.78     28.85 o 
   1  12   5     1426.57     1383.01     29.09 o 
   2  12   5     6088.59     6046.19     64.97 o 
   3  12   5      501.37      512.12     27.91 o 
   4  12   5     3682.89     3615.60     49.62 o 
   5  12   5     2112.01     2158.41     52.95 o 
   6  12   5       12.90        4.78     16.77 o 
   7  12   5     1982.26     2176.73    105.16 o 
  -9  13   5       37.57       64.16     25.45 o 
  -8  13   5      116.29      105.99     24.23 o 
  -7  13   5      989.61      897.15     41.95 o 
  -6  13   5      547.83      475.53     32.85 o 
  -5  13   5       26.61       17.76     20.54 o 
  -4  13   5       88.38       87.74     22.75 o 
  -3  13   5     3959.20     3831.45     69.62 o 
  -2  13   5       15.97        3.61     28.72 o 
  -1  13   5      889.99      870.14     29.74 o 
   0  13   5      367.62      349.28     19.51 o 
   1  13   5      347.40      357.70     17.84 o 
   2  13   5       34.01        1.52     12.70 o 
   3  13   5      283.74      329.07     32.88 o 
   4  13   5        3.53      -11.36     14.58 o 
   5  13   5      523.15      484.40     30.98 o 
   6  13   5      123.17       98.92     27.79 o 
   7  13   5        1.73      -15.89     37.22 o 
   8  13   5       14.58        1.68     42.90 o 
  -9  14   5      278.76      277.29     33.18 o 
  -8  14   5      500.15      493.09     46.27 o 
  -7  14   5      604.97      592.85     37.69 o 
  -6  14   5       41.35       -9.92     19.06 o 
  -5  14   5      995.80      922.27     59.48 o 
  -4  14   5    11363.18    10925.39    140.88 o 
  -3  14   5        0.71       12.69     18.26 o 
  -2  14   5     9634.58     9703.15    123.70 o 
  -1  14   5     7782.08     7803.04     94.07 o 
   0  14   5     1433.17     1511.08     43.97 o 
   1  14   5      744.38      614.57     23.08 o 
   2  14   5     8012.72     8170.85     82.76 o 
   3  14   5       18.52        3.71     14.79 o 
   4  14   5     4299.21     4369.86     66.83 o 
   5  14   5     1405.31     1394.68     50.59 o 
   6  14   5        5.09      -29.43     42.74 o 
   7  14   5     1067.99     1119.10     83.82 o 
   8  14   5     3574.21     3954.04    152.97 o 
  -8  15   5     1027.16     1170.63     56.13 o 
  -7  15   5       10.74      -11.15     20.01 o 
  -6  15   5     1350.50     1361.74     50.11 o 
  -5  15   5      330.95      322.90     30.58 o 
  -4  15   5     1063.42     1001.60     41.72 o 
  -3  15   5     1537.10     1564.01     47.84 o 
  -2  15   5       84.25       74.62     18.21 o 
  -1  15   5      782.26      799.64     31.44 o 
   0  15   5     2547.40     2590.52     57.68 o 
   1  15   5        7.15        4.31     15.62 o 
   2  15   5     2747.94     2659.78     50.04 o 
   3  15   5       75.03       94.06     18.34 o 
   4  15   5     2266.09     2139.23     68.34 o 
   5  15   5       19.40        1.56     20.38 o 
   6  15   5     1976.67     2038.08     72.85 o 
   7  15   5       30.26       15.72     42.69 o 
  -8  16   5      807.67      755.97     47.02 o 
  -7  16   5      377.48      359.72     34.31 o 
  -6  16   5      204.98      212.16     29.14 o 
  -5  16   5     1214.47     1124.86     46.54 o 
  -4  16   5     1465.61     1533.40     50.15 o 
  -3  16   5       98.52       84.05     21.80 o 
  -2  16   5     2555.03     2521.89     52.31 o 
  -1  16   5     5085.73     4943.49     72.73 o 
   0  16   5       55.16       66.67     21.17 o 
   1  16   5      100.72       91.05     17.64 o 
   2  16   5     1729.67     1695.40     41.77 o 
   3  16   5       82.17       87.71     18.48 o 
   4  16   5     2278.44     2317.64     60.20 o 
   5  16   5       31.50       29.77     21.82 o 
   6  16   5      762.33      743.28     51.63 o 
   7  16   5     1527.94     1635.82    100.83 o 
  -7  17   5        1.91      -14.65     21.85 o 
  -6  17   5     2246.55     2230.96     64.19 o 
  -5  17   5      908.47      834.65     42.19 o 
  -4  17   5        0.83      -16.60     24.21 o 
  -3  17   5     1041.36      979.21     37.62 o 
  -2  17   5     1589.00     1596.19     43.95 o 
  -1  17   5     1102.96     1133.57     44.48 o 
   0  17   5     4815.69     4969.31     86.00 o 
   1  17   5      234.25      195.73     25.26 o 
   2  17   5      236.12      270.32     27.56 o 
   3  17   5     2481.38     2601.85     53.56 o 
   4  17   5      729.62      863.94     42.10 o 
   5  17   5      114.39      101.12     43.36 o 
   6  17   5     2183.91     2265.08     88.89 o 
  -7  18   5      119.94       65.46     27.68 o 
  -6  18   5      467.33      510.47     38.43 o 
  -5  18   5      140.52      140.85     27.00 o 
  -4  18   5      182.65      165.60     27.56 o 
  -3  18   5      206.76      165.86     23.16 o 
  -2  18   5      117.28      104.49     21.92 o 
  -1  18   5      712.80      819.93     55.33 o 
   0  18   5      569.69      604.88     49.98 o 
   1  18   5       24.05      -21.79     19.95 o 
   2  18   5       24.85      -12.06     19.33 o 
   3  18   5       72.04       58.41     22.56 o 
   4  18   5       19.78      -32.17     21.44 o 
   5  18   5      513.07      555.53     59.21 o 
   6  18   5        0.43      -36.27     28.23 o 
  -6  19   5     3361.24     3458.69     83.49 o 
  -5  19   5      759.01      802.72     44.18 o 
  -4  19   5       26.26       -2.79     19.29 o 
  -3  19   5     1239.62     1236.22     42.31 o 
  -2  19   5     1414.33     1471.68     44.29 o 
  -1  19   5      996.47      972.76     60.48 o 
   0  19   5     4015.49     3780.16    105.18 o 
   1  19   5      178.56      128.46     27.39 o 
   2  19   5      456.17      404.34     42.20 o 
   3  19   5     3496.79     3532.84    102.45 o 
   4  19   5     2407.34     2409.85     87.62 o 
   5  19   5      543.14      538.05     49.91 o 
  -5  20   5       43.56       35.79     22.36 o 
  -4  20   5     1261.45     1241.28     45.34 o 
  -3  20   5       14.74       -5.57     18.90 o 
  -2  20   5      416.12      338.88     44.81 o 
  -1  20   5       82.41      119.45     35.53 o 
   0  20   5       16.92       37.56     33.93 o 
   1  20   5      223.48      202.69     30.03 o 
   2  20   5     1469.81     1571.94     56.17 o 
   3  20   5        0.37       -6.36     32.41 o 
   4  20   5      681.38      778.79     57.92 o 
  -4  21   5       30.53       10.52     23.11 o 
  -3  21   5      544.83      572.81     58.45 o 
  -2  21   5      118.84      114.99     41.01 o 
  -1  21   5      483.23      481.01     52.32 o 
   0  21   5      508.03      521.80     51.24 o 
   1  21   5      127.97       95.52     27.58 o 
   2  21   5       24.51       30.74     36.07 o 
   3  21   5     1759.58     1768.12     79.83 o 
  -3  22   5      100.20      113.29     57.26 o 
  -2  22   5     2149.89     2183.21     90.84 o 
  -1  22   5     1017.80     1050.17     68.78 o 
   0  22   5       19.10       24.46     37.94 o 
   1  22   5      496.43      447.28     54.37 o 
   2  22   5     1712.30     1777.26    102.47 o 
 -10   0   6     2501.69     2514.61     71.10 o 
  -9   0   6      567.46      570.14     36.31 o 
  -8   0   6    14490.39    14689.14    197.80 o 
  -7   0   6      999.64     1156.46     47.35 o 
  -6   0   6      796.13      827.62     35.05 o 
  -5   0   6     1419.02     1519.65     41.58 o 
  -4   0   6     1999.40     2126.78     39.26 o 
  -3   0   6     3821.50     4093.92     55.95 o 
  -2   0   6    24448.98    24458.76    287.33 o 
  -1   0   6     4537.82     4590.70     92.48 o 
   0   0   6     6296.98     5713.41    112.60 o 
   1   0   6     9884.75     8855.45    164.59 o 
   2   0   6     7365.39     7221.75    146.08 o 
   3   0   6      210.25      193.42     27.07 o 
   4   0   6    15847.95    16087.49    294.28 o 
   5   0   6     2830.89     2621.20     90.34 o 
   6   0   6     1928.10     1818.95     82.39 o 
   7   0   6     2111.66     2185.92     93.97 o 
   8   0   6      967.27      949.32     71.35 o 
   9   0   6      731.25      615.00     66.01 o 
  10   0   6     3014.18     3027.34    133.79 o 
 -10   1   6      252.47      256.40     30.82 o 
  -9   1   6      459.45      487.96     27.24 o 
  -8   1   6       83.11       69.11     15.14 o 
  -7   1   6     3868.46     3833.23     54.46 o 
  -6   1   6      251.87      294.62     15.33 o 
  -5   1   6      920.28      944.94     30.54 o 
  -4   1   6      567.77      512.10     16.24 o 
  -3   1   6    11372.37    11432.37     91.25 o 
  -2   1   6      670.83      655.95     19.56 o 
  -1   1   6       25.38       49.18      7.18 o 
   0   1   6     7146.89     6895.06    114.99 o 
   1   1   6     1383.91     1259.93     33.33 o 
   2   1   6      783.90      836.98     60.66 o 
   3   1   6     3968.71     3931.29     71.28 o 
   4   1   6      179.69      152.61     33.90 o 
   5   1   6       75.34       51.60     22.56 o 
   6   1   6        4.96       43.12     21.95 o 
   7   1   6      336.16      316.00     32.84 o 
   8   1   6      154.45      113.49     27.91 o 
   9   1   6     1050.68      949.96     53.59 o 
  10   1   6       53.16       53.06     32.59 o 
 -11   2   6     1851.61     1741.97     66.45 o 
 -10   2   6     1405.60     1294.16     55.41 o 
  -9   2   6        0.28      -12.73     11.14 o 
  -8   2   6    10271.62    10348.49     98.27 o 
  -7   2   6    15750.07    16062.68    132.69 o 
  -6   2   6      370.93      354.64     21.64 o 
  -5   2   6     3174.29     3226.76     40.11 o 
  -4   2   6     1527.19     1617.10     26.25 o 
  -3   2   6     3148.61     3582.53     37.73 o 
  -2   2   6    15436.41    15051.63    127.15 o 
  -1   2   6    20292.32    20121.42    163.95 o 
   0   2   6     5183.01     5116.40     66.67 o 
   1   2   6    41103.45    41879.28    398.36 o 
   2   2   6    23648.82    23677.09    321.65 o 
   3   2   6     4521.82     4466.72     56.55 o 
   4   2   6     4997.34     4926.35     64.31 o 
   5   2   6     9540.39     9586.54    145.10 o 
   6   2   6        0.22      -27.67     18.45 o 
   7   2   6     1870.60     1803.85     60.98 o 
   8   2   6      103.14       69.96     27.32 o 
   9   2   6      359.81      303.75     47.78 o 
  10   2   6      498.99      480.26     61.60 o 
 -11   3   6      771.23      852.77     51.70 o 
 -10   3   6      448.77      457.41     37.95 o 
  -9   3   6     2838.03     2791.22     65.79 o 
  -8   3   6      741.00      874.67     42.71 o 
  -7   3   6     4743.05     4766.64     56.28 o 
  -6   3   6     3881.67     3939.95     47.51 o 
  -5   3   6     1709.26     1745.31     28.51 o 
  -4   3   6      776.45      817.83     15.48 o 
  -3   3   6    32841.08    34283.48    239.92 o 
  -2   3   6     2225.60     2457.57     36.85 o 
  -1   3   6     4172.51     3938.83     43.84 o 
   0   3   6      596.71      558.72     17.83 o 
   1   3   6     9629.67     9948.40    103.09 o 
   2   3   6    12243.87    12626.40    111.01 o 
   3   3   6    17382.86    17051.01    186.27 o 
   4   3   6     1870.19     1799.80     34.87 o 
   5   3   6     8738.72     8767.84    104.90 o 
   6   3   6     2315.78     2322.37     92.32 o 
   7   3   6     1565.58     1654.73     58.97 o 
   8   3   6     1298.67     1278.05     62.12 o 
   9   3   6     3426.79     3558.41     96.90 o 
  10   3   6       64.15       50.06     32.19 o 
 -11   4   6      230.29      196.83     35.89 o 
 -10   4   6      134.49      143.55     28.77 o 
  -9   4   6       11.30      -21.04     15.71 o 
  -8   4   6       28.59        5.58     20.00 o 
  -7   4   6      412.91      416.11     20.85 o 
  -6   4   6      378.08      405.62     16.79 o 
  -5   4   6      289.46      318.23     13.85 o 
  -4   4   6     3062.68     3405.85     38.88 o 
  -3   4   6      367.71      329.11     11.29 o 
  -2   4   6     1178.77     1377.05     21.26 o 
  -1   4   6      406.81      366.21     16.38 o 
   0   4   6     2612.94     2561.62     62.82 o 
   1   4   6      560.88      445.53     15.91 o 
   2   4   6       29.44       33.86      7.74 o 
   3   4   6      434.18      512.15     20.98 o 
   4   4   6      327.15      350.50     18.31 o 
   5   4   6      446.88      468.24     27.89 o 
   6   4   6        0.25      -27.56     18.37 o 
   7   4   6      114.80       92.31     26.33 o 
   8   4   6      656.76      700.72     46.46 o 
   9   4   6      144.47      149.09     33.71 o 
  10   4   6      167.03      106.62     35.47 o 
 -11   5   6      564.93      576.62     46.90 o 
 -10   5   6      931.96      962.45     44.19 o 
  -9   5   6     4078.97     4283.92     82.38 o 
  -8   5   6       37.99       41.78     17.67 o 
  -7   5   6     4740.75     4608.42     78.60 o 
  -6   5   6    10421.82    10356.65     91.01 o 
  -5   5   6     6954.19     7361.57     67.98 o 
  -4   5   6     6436.93     6348.08     68.42 o 
  -3   5   6    19751.76    18433.77    155.89 o 
  -2   5   6     5694.65     5798.79     82.60 o 
  -1   5   6     6242.55     6182.45     72.27 o 
   0   5   6    11887.61    11833.73    105.81 o 
   1   5   6     7884.24     7645.56     74.99 o 
   2   5   6      796.72      775.19     36.46 o 
   3   5   6    27995.29    29254.76    240.86 o 
   4   5   6        5.38        1.25     19.67 o 
   5   5   6     3181.92     3171.47     67.30 o 
   6   5   6     2280.90     2178.52     64.31 o 
   7   5   6     2969.08     2921.74     79.06 o 
   8   5   6      378.84      356.00     37.45 o 
   9   5   6     2437.48     2704.99     85.36 o 
  10   5   6      122.90      151.97     38.25 o 
 -11   6   6       96.48      110.33     26.75 o 
 -10   6   6        4.43       15.93     19.58 o 
  -9   6   6      847.99      822.14     39.07 o 
  -8   6   6     1324.01     1282.61     44.42 o 
  -7   6   6     1061.20     1031.25     39.93 o 
  -6   6   6     1169.33     1104.10     38.72 o 
  -5   6   6     1357.22     1401.75     49.40 o 
  -4   6   6       76.63      138.00     16.72 o 
  -3   6   6     2773.35     2758.93     38.36 o 
  -2   6   6     3351.69     3352.28     41.87 o 
  -1   6   6      377.02      394.55     17.90 o 
   0   6   6       57.45       43.44     10.31 o 
   1   6   6      456.71      505.03     34.33 o 
   2   6   6        2.87       14.11      8.51 o 
   3   6   6     3339.95     3544.94     46.08 o 
   4   6   6     5365.71     5301.44     62.09 o 
   5   6   6      340.65      359.24     21.82 o 
   6   6   6     1072.10     1015.76     46.29 o 
   7   6   6     1502.54     1510.72    124.64 o 
   8   6   6     1215.34     1132.07     56.24 o 
   9   6   6       53.66       31.20     30.25 o 
  10   6   6       66.15       60.99     34.80 o 
 -10   7   6       63.64       85.13     23.35 o 
  -9   7   6      426.08      368.93     31.14 o 
  -8   7   6      339.20      282.33     27.66 o 
  -7   7   6      136.62      168.85     22.84 o 
  -6   7   6     2672.15     2762.10     58.91 o 
  -5   7   6      940.95      872.33     41.62 o 
  -4   7   6     2986.66     2836.60     39.07 o 
  -3   7   6    12865.50    13635.55    180.07 o 
  -2   7   6     2745.25     2928.48     39.14 o 
  -1   7   6      480.29      486.45     20.83 o 
   0   7   6     2825.85     2798.20     39.10 o 
   1   7   6        4.74       -2.71      7.46 o 
   2   7   6     2337.10     2216.72     35.44 o 
   3   7   6      563.26      578.81     20.58 o 
   4   7   6       24.65       44.49     11.43 o 
   5   7   6     2205.22     2278.48     48.06 o 
   6   7   6      297.15      314.09     36.48 o 
   7   7   6      143.50       92.83     28.34 o 
   8   7   6      603.01      674.51     46.44 o 
   9   7   6     2632.97     2922.34    134.50 o 
 -10   8   6      684.20      636.56     40.06 o 
  -9   8   6      204.80      242.80     28.40 o 
  -8   8   6     2387.02     2446.07     61.71 o 
  -7   8   6     3356.89     3460.81     70.11 o 
  -6   8   6     2486.93     2374.07     56.01 o 
  -5   8   6    10062.32    10359.73    128.82 o 
  -4   8   6     5162.86     5339.60     79.73 o 
  -3   8   6     1931.51     1897.06     51.52 o 
  -2   8   6    15037.20    14841.99    157.12 o 
  -1   8   6    28620.51    28429.68    267.86 o 
   0   8   6      597.45      614.49     20.36 o 
   1   8   6     4445.60     4319.27     48.18 o 
   2   8   6     3018.15     2773.20    140.82 o 
   3   8   6       13.61        4.75      9.85 o 
   4   8   6     6456.47     6457.95     99.92 o 
   5   8   6     3019.58     3017.20     57.88 o 
   6   8   6      201.62      196.15     29.16 o 
   7   8   6     1917.78     1880.73     64.79 o 
   8   8   6     1146.30     1151.54     57.17 o 
   9   8   6      103.05      106.97     47.82 o 
 -10   9   6        4.03      -28.87     19.99 o 
  -9   9   6      125.33      135.88     25.74 o 
  -8   9   6      194.68      184.46     25.07 o 
  -7   9   6       97.57      106.77     21.41 o 
  -6   9   6     1876.68     1850.47     50.89 o 
  -5   9   6      413.57      365.83     50.39 o 
  -4   9   6     2127.71     2034.40     48.55 o 
  -3   9   6     1839.10     1704.83     42.13 o 
  -2   9   6     2130.78     2136.91     45.29 o 
  -1   9   6     1090.84     1137.91     46.81 o 
   0   9   6     2070.68     2241.70     42.36 o 
   1   9   6      152.67      218.28     13.51 o 
   2   9   6      162.54      142.53     14.66 o 
   3   9   6      553.34      551.48     22.64 o 
   4   9   6       42.84       35.64     22.75 o 
   5   9   6     1416.13     1421.58     41.22 o 
   6   9   6     2046.78     2029.43    119.00 o 
   7   9   6       14.50       -1.56     23.76 o 
   8   9   6       82.82      107.36     44.10 o 
   9   9   6      319.03      326.98     60.93 o 
 -10  10   6      729.08      650.89     41.84 o 
  -9  10   6       33.63       45.06     28.56 o 
  -8  10   6      766.77      826.77     40.56 o 
  -7  10   6     6325.19     5966.61     98.73 o 
  -6  10   6      123.26      125.89     37.29 o 
  -5  10   6     4362.29     4397.02     76.84 o 
  -4  10   6     2732.00     2778.12     92.48 o 
  -3  10   6       35.13       31.89     15.08 o 
  -2  10   6     6149.46     5865.58     82.77 o 
  -1  10   6    11576.54    11676.55    162.66 o 
   0  10   6      967.99      893.19     31.93 o 
   1  10   6    16253.91    16205.08    133.01 o 
   2  10   6     1460.10     1439.03     28.76 o 
   3  10   6      250.63      246.18     33.41 o 
   4  10   6     2386.57     2387.08     44.35 o 
   5  10   6     3520.44     3617.64     86.47 o 
   6  10   6      262.45      216.95     30.92 o 
   7  10   6     3302.63     3290.73     86.05 o 
   8  10   6      678.23      682.30     69.71 o 
   9  10   6       24.59      -12.41     41.41 o 
 -10  11   6      692.02      743.61     74.59 o 
  -9  11   6     2632.64     2730.00     85.15 o 
  -8  11   6      375.75      361.11     31.56 o 
  -7  11   6       12.66       13.34     19.27 o 
  -6  11   6      545.99      498.26     32.52 o 
  -5  11   6      783.89      859.25     37.83 o 
  -4  11   6     1295.57     1325.01     42.12 o 
  -3  11   6     4974.17     4824.94     76.95 o 
  -2  11   6      888.88      925.04     34.66 o 
  -1  11   6     5467.31     5440.08     96.74 o 
   0  11   6     3587.66     3502.49     61.14 o 
   1  11   6     3550.98     3581.82     52.86 o 
   2  11   6       17.48        6.68     17.77 o 
   3  11   6    10168.22    10167.03    113.24 o 
   4  11   6      260.54      256.09     33.28 o 
   5  11   6      216.53      181.88     25.87 o 
   6  11   6       53.14       35.28     23.50 o 
   7  11   6      717.07      741.40     70.96 o 
   8  11   6       70.52       72.82     45.67 o 
  -9  12   6       75.42       66.30     25.08 o 
  -8  12   6      532.49      545.19     36.67 o 
  -7  12   6      551.88      573.60     35.56 o 
  -6  12   6       22.00       -7.08     18.88 o 
  -5  12   6     2663.89     2630.49     61.36 o 
  -4  12   6     3396.51     3327.51     66.89 o 
  -3  12   6     3170.00     3204.74     62.52 o 
  -2  12   6      685.80      663.11     31.29 o 
  -1  12   6     3484.07     3409.30    100.13 o 
   0  12   6      144.16      141.71     20.02 o 
   1  12   6     3327.48     3239.03     51.45 o 
   2  12   6     1701.98     1736.63     37.87 o 
   3  12   6        0.70      -19.64     13.09 o 
   4  12   6     1099.78     1049.77     31.97 o 
   5  12   6     1446.97     1486.94     55.04 o 
   6  12   6       13.04      -15.20     26.55 o 
   7  12   6      319.09      416.67     59.19 o 
   8  12   6      187.69      232.20     56.50 o 
  -9  13   6     3103.87     3133.19     79.93 o 
  -8  13   6      955.28     1012.75     46.60 o 
  -7  13   6        4.60      -14.28     18.58 o 
  -6  13   6     1731.24     1784.50     53.71 o 
  -5  13   6     1276.89     1319.04     47.72 o 
  -4  13   6      494.65      517.86     32.10 o 
  -3  13   6     1194.28     1162.64     41.29 o 
  -2  13   6     2012.97     1989.11     49.32 o 
  -1  13   6     3578.41     3529.43     82.36 o 
   0  13   6     7779.19     7688.01     85.45 o 
   1  13   6     2534.23     2583.41     40.49 o 
   2  13   6     6219.64     6192.91     68.49 o 
   3  13   6     4523.96     4661.95     58.45 o 
   4  13   6      650.36      679.81     29.38 o 
   5  13   6     1349.95     1337.22     44.47 o 
   6  13   6     2110.30     2338.49    105.57 o 
   7  13   6      234.09      276.50     55.66 o 
   8  13   6     1032.62     1093.24     89.52 o 
  -9  14   6      151.62      173.65     38.72 o 
  -8  14   6       62.36       53.70     24.06 o 
  -7  14   6        3.35      -20.53     24.50 o 
  -6  14   6      891.73      825.21     41.51 o 
  -5  14   6      182.31      190.47     33.20 o 
  -4  14   6        2.64        9.98     19.59 o 
  -3  14   6      107.54       81.84     47.09 o 
  -2  14   6       99.68      105.62     25.99 o 
  -1  14   6      474.70      491.26     29.79 o 
   0  14   6       64.75       57.52     18.93 o 
   1  14   6      182.14      170.57     19.58 o 
   2  14   6      279.57      272.93     22.35 o 
   3  14   6      195.40      215.60     17.91 o 
   4  14   6       70.54       76.31     18.50 o 
   5  14   6      228.59      196.23     25.36 o 
   6  14   6        0.03      -52.25     34.83 o 
   7  14   6        0.08       -0.79     39.56 o 
   8  14   6        2.24       34.77     48.59 o 
  -8  15   6      215.62      209.01     31.73 o 
  -7  15   6      316.22      283.27     30.95 o 
  -6  15   6     1956.15     2083.02     60.26 o 
  -5  15   6      914.57      822.65     40.37 o 
  -4  15   6     3870.88     3893.46     76.98 o 
  -3  15   6     9163.57     9007.55    123.87 o 
  -2  15   6      148.27      183.67     45.42 o 
  -1  15   6     1304.39     1219.79     43.77 o 
   0  15   6     8188.13     8264.49    114.66 o 
   1  15   6     3724.30     3653.82     51.00 o 
   2  15   6     2294.28     2256.55     53.32 o 
   3  15   6     6288.48     6295.45     83.83 o 
   4  15   6      255.82      267.76     23.49 o 
   5  15   6      168.84      152.50     31.50 o 
   6  15   6     2117.73     2074.93    103.42 o 
   7  15   6      192.84      158.13     54.75 o 
  -8  16   6      662.80      628.29     43.42 o 
  -7  16   6      795.64      890.76     46.15 o 
  -6  16   6      194.20      196.43     27.90 o 
  -5  16   6     1377.38     1323.70     49.74 o 
  -4  16   6     1347.70     1270.26     47.46 o 
  -3  16   6       98.87       61.87     21.74 o 
  -2  16   6     2201.90     2180.61     57.94 o 
  -1  16   6     3906.57     3888.92     75.79 o 
   0  16   6      838.06      859.71     38.86 o 
   1  16   6     2590.47     2574.36     57.30 o 
   2  16   6      111.22       88.85     17.60 o 
   3  16   6       47.18       35.72     17.44 o 
   4  16   6     2348.57     2455.00     52.77 o 
   5  16   6     1560.75     1578.30     64.78 o 
   6  16   6      600.74      538.54     67.48 o 
   7  16   6     2190.34     2347.37    118.49 o 
  -7  17   6        1.47      -19.46     31.35 o 
  -6  17   6      343.79      356.97     34.30 o 
  -5  17   6       84.02       53.43     23.70 o 
  -4  17   6       76.94       70.47     23.73 o 
  -3  17   6        8.19      -27.98     18.66 o 
  -2  17   6        5.51      -15.81     16.48 o 
  -1  17   6      339.43      406.69     31.97 o 
   0  17   6     1246.70     1234.20     55.13 o 
   1  17   6       53.14       41.34     20.61 o 
   2  17   6      527.63      601.61     34.99 o 
   3  17   6      412.00      482.42     30.48 o 
   4  17   6       32.91       19.77     18.77 o 
   5  17   6        3.61      -28.85     27.72 o 
   6  17   6     1196.61     1435.92     93.54 o 
  -7  18   6     1134.29     1086.98     52.87 o 
  -6  18   6      880.30      901.36     79.36 o 
  -5  18   6     3563.49     3503.05     85.71 o 
  -4  18   6     2558.34     2541.25     66.34 o 
  -3  18   6        3.29      -25.02     18.18 o 
  -2  18   6     2524.01     2364.52     53.67 o 
  -1  18   6     7312.65     7330.83    114.36 o 
   0  18   6       50.99       60.36     29.90 o 
   1  18   6     3246.16     3154.94     72.01 o 
   2  18   6      309.92      262.22     28.27 o 
   3  18   6      327.46      403.06     32.77 o 
   4  18   6      837.17      825.41     44.02 o 
   5  18   6     2293.72     2332.25     81.71 o 
  -6  19   6        6.99       10.27     25.61 o 
  -5  19   6      168.79      162.77     29.63 o 
  -4  19   6       97.80      100.92     23.03 o 
  -3  19   6      822.47      847.14     38.31 o 
  -2  19   6        0.81      -10.23     17.92 o 
  -1  19   6       90.49      108.48     37.20 o 
   0  19   6       45.90       90.07     58.64 o 
   1  19   6      149.86      175.02     26.83 o 
   2  19   6      844.74      914.11     44.30 o 
   3  19   6      365.83      370.56     44.79 o 
   4  19   6      202.16      225.08     41.65 o 
   5  19   6       14.41       19.55     31.33 o 
  -5  20   6     2331.60     2436.74     62.59 o 
  -4  20   6      819.51      860.36     40.77 o 
  -3  20   6        8.50      -16.73     19.74 o 
  -2  20   6      996.33     1050.98     47.47 o 
  -1  20   6     1358.80     1363.07     68.82 o 
   0  20   6        0.82      -32.66     32.15 o 
   1  20   6     1763.17     1793.40     59.22 o 
   2  20   6       64.07       65.68     38.66 o 
   3  20   6      601.72      648.22     53.06 o 
   4  20   6     2154.08     2350.97    132.16 o 
  -4  21   6      632.01      605.82     40.80 o 
  -3  21   6     1407.91     1508.17     49.61 o 
  -2  21   6       31.88      -37.36     33.91 o 
  -1  21   6      381.56      327.42     48.99 o 
   0  21   6     2296.91     2280.07     87.94 o 
   1  21   6      346.58      345.57     35.23 o 
   2  21   6     1353.07     1341.07     73.97 o 
   3  21   6     2063.79     2172.86     89.13 o 
  -2  22   6      192.41      211.89     44.44 o 
  -1  22   6      211.65      220.77     46.08 o 
   0  22   6      169.37      149.70     46.18 o 
   1  22   6       94.63       21.71     28.37 o 
 -10   1   7      902.96      841.33     46.58 o 
  -9   1   7     1941.69     1874.15     41.76 o 
  -8   1   7      609.64      611.95     26.14 o 
  -7   1   7    10931.36    10842.98    108.93 o 
  -6   1   7    19759.06    20007.79    156.19 o 
  -5   1   7      542.15      567.43     18.90 o 
  -4   1   7     5747.01     5821.59     57.54 o 
  -3   1   7     5418.20     5311.63     51.47 o 
  -2   1   7     3072.91     2992.47     50.76 o 
  -1   1   7      714.41      492.48     17.71 o 
   0   1   7    17115.27    16090.42    343.99 o 
   1   1   7      450.40      406.75     23.59 o 
   2   1   7    10198.92    10025.61    136.25 o 
   3   1   7     2199.19     2054.25     50.15 o 
   4   1   7     2086.12     2151.49     62.21 o 
   5   1   7     7337.89     7321.84    168.49 o 
   6   1   7     7781.34     7729.52    133.01 o 
   7   1   7        8.55      -30.37     20.24 o 
   8   1   7     2244.86     2232.50     74.00 o 
   9   1   7      497.41      554.54     46.39 o 
  10   1   7      191.46      201.31     39.47 o 
 -11   2   7     1157.15     1178.67    100.57 o 
 -10   2   7     1160.95     1228.45     55.06 o 
  -9   2   7      117.99       98.64     23.77 o 
  -8   2   7     2601.86     2701.15     47.86 o 
  -7   2   7      492.33      511.38     21.05 o 
  -6   2   7      629.49      657.57     21.74 o 
  -5   2   7     6560.66     6632.54     65.26 o 
  -4   2   7     1843.33     1877.60     28.18 o 
  -3   2   7     2325.10     2280.68     33.29 o 
  -2   2   7     3532.94     3391.90     36.71 o 
  -1   2   7     6357.67     6344.38     63.49 o 
   0   2   7      283.64      256.72     13.76 o 
   1   2   7     4160.58     3767.00     86.57 o 
   2   2   7     4806.94     5037.89     64.17 o 
   3   2   7      434.08      351.16     23.39 o 
   4   2   7     4101.15     4183.92     81.38 o 
   5   2   7      970.66      941.92     44.98 o 
   6   2   7      144.58      148.21     31.71 o 
   7   2   7     1143.68     1108.91     51.73 o 
   8   2   7      255.25      219.39     33.21 o 
   9   2   7      171.90      174.12    105.82 o 
  10   2   7      396.98      364.90     45.01 o 
 -11   3   7        0.14        6.78     24.31 o 
 -10   3   7      164.47      148.40     28.95 o 
  -9   3   7     1018.17      925.86     69.21 o 
  -8   3   7        3.05        6.34     12.52 o 
  -7   3   7     2167.02     2183.11     37.31 o 
  -6   3   7     7040.23     7103.52     70.79 o 
  -5   3   7        3.16        6.25      8.48 o 
  -4   3   7      668.51      651.46     21.80 o 
  -3   3   7      663.42      569.94     15.73 o 
  -2   3   7     5446.16     5605.10     69.27 o 
  -1   3   7     2476.44     2465.97     34.01 o 
   0   3   7      521.61      509.11     17.99 o 
   1   3   7     5955.96     6073.85     73.64 o 
   2   3   7     7337.80     7556.58     92.32 o 
   3   3   7     2358.18     2273.99     37.16 o 
   4   3   7      633.25      592.11     20.03 o 
   5   3   7     1412.03     1372.53     49.22 o 
   6   3   7     3693.28     3770.47     86.73 o 
   7   3   7       67.52        8.12     28.55 o 
   8   3   7      410.37      454.13     78.16 o 
   9   3   7      217.84      265.38     38.72 o 
  10   3   7       18.26       32.65     33.42 o 
 -11   4   7     4623.19     4692.74    113.36 o 
 -10   4   7     1565.67     1505.93     61.78 o 
  -9   4   7     1026.46     1013.67     41.26 o 
  -8   4   7     2536.53     2466.00     58.20 o 
  -7   4   7     3629.11     3720.71     55.64 o 
  -6   4   7      392.12      453.11     18.77 o 
  -5   4   7    15461.80    15448.86    123.41 o 
  -4   4   7     2144.40     2039.75     27.30 o 
  -3   4   7     7262.72     7015.01     62.78 o 
  -2   4   7     4972.01     4541.31     50.16 o 
  -1   4   7     5041.88     4887.32     53.77 o 
   0   4   7      472.49      448.55     18.41 o 
   1   4   7    48956.75    48542.66    660.73 o 
   2   4   7     6673.39     6688.49     66.59 o 
   3   4   7     6096.52     6098.46     89.63 o 
   4   4   7     4819.43     4662.18     64.74 o 
   5   4   7      962.50      952.67     42.85 o 
   6   4   7     1644.28     1639.16     57.75 o 
   7   4   7     4079.32     3999.13     94.87 o 
   8   4   7      792.48      793.84     50.23 o 
   9   4   7     1359.14     1377.60     65.30 o 
 -11   5   7       49.19       26.90     26.80 o 
 -10   5   7      164.17      188.27     30.59 o 
  -9   5   7      445.37      440.60     31.37 o 
  -8   5   7      464.85      454.52     30.01 o 
  -7   5   7     1280.53     1211.30     41.67 o 
  -6   5   7      120.51      140.60     12.64 o 
  -5   5   7      156.67      173.00     18.07 o 
  -4   5   7       23.74       33.19      9.67 o 
  -3   5   7       78.01       83.46      8.09 o 
  -2   5   7       82.26       63.65      9.56 o 
  -1   5   7      476.82      474.15     22.37 o 
   0   5   7     3196.06     3092.32     40.47 o 
   1   5   7        3.39        2.56      8.32 o 
   2   5   7     6392.69     6804.14     69.56 o 
   3   5   7      307.80      345.92     14.68 o 
   4   5   7     1482.99     1484.54     34.66 o 
   5   5   7      147.53      167.45     25.34 o 
   6   5   7      620.30      590.97     39.28 o 
   7   5   7       79.91       49.17     25.72 o 
   8   5   7       19.75        9.32     25.55 o 
   9   5   7      175.04      182.36     36.28 o 
 -10   6   7     1369.57     1410.77     51.95 o 
  -9   6   7      397.92      448.84     32.18 o 
  -8   6   7     1510.59     1453.20     47.93 o 
  -7   6   7     2043.81     1995.77     52.30 o 
  -6   6   7        2.20       24.47     27.59 o 
  -5   6   7     5400.03     5482.10     72.90 o 
  -4   6   7     1979.88     2041.22     35.09 o 
  -3   6   7     4110.29     3854.77     40.34 o 
  -2   6   7    12478.90    12368.31    112.62 o 
  -1   6   7     2266.69     2208.04     38.70 o 
   0   6   7      212.16      214.30     13.05 o 
   1   6   7     7974.83     7657.12     77.74 o 
   2   6   7     9866.34     9845.53    100.29 o 
   3   6   7      734.91      744.56     21.12 o 
   4   6   7     4099.47     4156.30     63.92 o 
   5   6   7      403.33      399.74     31.61 o 
   6   6   7      243.00      196.33     29.37 o 
   7   6   7     1615.66     1621.18     61.99 o 
   8   6   7       69.07       74.49     29.90 o 
   9   6   7      475.54      503.62     49.83 o 
 -10   7   7     1594.27     1615.22     55.83 o 
  -9   7   7     1146.96     1115.44     45.81 o 
  -8   7   7      473.53      555.35     35.89 o 
  -7   7   7     1487.65     1399.82     46.15 o 
  -6   7   7     3715.19     3872.54     71.93 o 
  -5   7   7      329.77      379.42     38.42 o 
  -4   7   7     3853.86     3678.59     70.53 o 
  -3   7   7     1350.36     1303.40     27.60 o 
  -2   7   7     1800.74     1761.69     39.45 o 
  -1   7   7     7608.37     7236.64    108.18 o 
   0   7   7    18527.57    17904.42    223.23 o 
   1   7   7      242.20      207.23     14.41 o 
   2   7   7     1367.53     1251.38     27.10 o 
   3   7   7     1024.79     1102.57     26.60 o 
   4   7   7      941.04      981.12     31.95 o 
   5   7   7     5034.99     4906.41     99.20 o 
   6   7   7     1988.80     1923.30     64.21 o 
   7   7   7      728.08      687.69     44.91 o 
   8   7   7     1124.22     1055.58     56.45 o 
   9   7   7       99.89      168.23     54.23 o 
 -10   8   7      355.52      403.64     43.29 o 
  -9   8   7       74.26       42.22     21.91 o 
  -8   8   7      469.03      502.55     33.44 o 
  -7   8   7      801.83      734.52     36.58 o 
  -6   8   7      166.13      111.30     21.33 o 
  -5   8   7      291.97      311.91     32.55 o 
  -4   8   7      495.90      481.64     27.08 o 
  -3   8   7     2652.71     2599.99     38.73 o 
  -2   8   7     8655.92     8478.43     85.74 o 
  -1   8   7      132.72      132.29     14.30 o 
   0   8   7       70.54       49.66     11.42 o 
   1   8   7     1722.51     1712.40     32.40 o 
   2   8   7     2202.62     2139.56     36.86 o 
   3   8   7       12.84       29.78     22.92 o 
   4   8   7      420.30      457.31     25.50 o 
   5   8   7      861.21      884.05     45.60 o 
   6   8   7     1773.73     1891.58     64.15 o 
   7   8   7      832.36      736.06     47.83 o 
   8   8   7       13.32      -38.07     25.38 o 
   9   8   7     1507.96     1479.18     70.50 o 
 -10   9   7      476.59      447.51     52.72 o 
  -9   9   7     2099.10     2063.83     65.14 o 
  -8   9   7      634.08      621.31     36.45 o 
  -7   9   7     1941.37     1886.71     53.80 o 
  -6   9   7     6110.46     6033.17    103.45 o 
  -5   9   7      237.99      246.93     24.02 o 
  -4   9   7     4971.99     5017.88    114.72 o 
  -3   9   7     7327.57     7283.62     98.37 o 
  -2   9   7     1703.25     1729.67     42.65 o 
  -1   9   7    17124.88    16622.04    170.66 o 
   0   9   7    10029.86     9396.56     94.85 o 
   1   9   7        2.62      -10.32      9.10 o 
   2   9   7     1464.74     1502.60     28.98 o 
   3   9   7     5441.33     5576.28     68.82 o 
   4   9   7     1199.80     1242.80     37.92 o 
   5   9   7     9240.91     9144.12    150.93 o 
   6   9   7     4905.67     5085.13    108.61 o 
   7   9   7     1258.71     1135.87     56.02 o 
   8   9   7      979.55      952.52     84.84 o 
   9   9   7      779.39      866.95     81.98 o 
 -10  10   7       60.11       31.83     24.61 o 
  -9  10   7      879.00      840.30     44.00 o 
  -8  10   7        1.50      -16.23     18.20 o 
  -7  10   7      302.25      302.21     28.62 o 
  -6  10   7      286.05      204.49     25.24 o 
  -5  10   7     8245.16     8000.74    112.64 o 
  -4  10   7      350.00      393.39     26.72 o 
  -3  10   7      472.93      454.94     27.18 o 
  -2  10   7      438.40      505.20     26.96 o 
  -1  10   7       47.14       47.12     18.08 o 
   0  10   7      469.37      493.72     19.19 o 
   1  10   7      380.51      373.62     19.42 o 
   2  10   7       66.18       45.71     12.07 o 
   3  10   7     3179.11     3183.53     50.52 o 
   4  10   7      890.24      907.11     62.95 o 
   5  10   7      375.91      371.71     33.97 o 
   6  10   7     1169.92     1216.07     54.53 o 
   7  10   7     1249.13     1313.50     60.32 o 
   8  10   7      194.96       90.50     48.06 o 
  -9  11   7     1774.04     1877.28     61.72 o 
  -8  11   7       82.08       87.44     23.55 o 
  -7  11   7     2632.61     2625.13     65.42 o 
  -6  11   7     1957.68     2053.61     55.81 o 
  -5  11   7      241.76      229.95     30.39 o 
  -4  11   7     4328.23     4241.83     75.18 o 
  -3  11   7     5922.37     5768.74     87.62 o 
  -2  11   7       98.23      114.59     18.75 o 
  -1  11   7     2785.88     2625.53     64.13 o 
   0  11   7     3855.03     3771.03     55.79 o 
   1  11   7      177.56      186.88     16.83 o 
   2  11   7     1794.13     1805.10     34.05 o 
   3  11   7     3690.10     3826.58     60.19 o 
   4  11   7       35.20       39.78     18.66 o 
   5  11   7     2176.74     2212.53     69.76 o 
   6  11   7     1611.42     1629.08     63.03 o 
   7  11   7      239.92      143.60     31.50 o 
   8  11   7     1259.05     1271.73     91.78 o 
  -9  12   7      339.74      315.57     33.99 o 
  -8  12   7      960.41      990.84     46.09 o 
  -7  12   7      666.06      714.74     39.08 o 
  -6  12   7      268.79      273.25     28.16 o 
  -5  12   7     8401.08     8316.49    124.13 o 
  -4  12   7     3922.87     3976.07    101.46 o 
  -3  12   7     2832.52     2710.67     58.98 o 
  -2  12   7      475.03      479.93     28.19 o 
  -1  12   7      432.80      458.52     33.01 o 
   0  12   7       46.36       44.39     14.73 o 
   1  12   7     4913.92     4778.26     65.45 o 
   2  12   7      460.99      436.77     22.71 o 
   3  12   7     1219.47     1303.95     34.89 o 
   4  12   7     6656.92     6941.73    119.37 o 
   5  12   7     1260.73     1241.17     73.75 o 
   6  12   7        4.80       -9.72     22.18 o 
   7  12   7     1695.23     1730.20     97.47 o 
   8  12   7     1174.90     1439.55     97.90 o 
  -9  13   7      213.74      214.68     31.56 o 
  -8  13   7       24.62       14.19     22.33 o 
  -7  13   7      249.10      177.63     26.79 o 
  -6  13   7       65.43       67.91     22.56 o 
  -5  13   7      440.66      398.30     31.39 o 
  -4  13   7      519.34      486.28     32.69 o 
  -3  13   7     3774.26     3626.73     69.68 o 
  -2  13   7       94.81       62.92     19.48 o 
  -1  13   7      244.64      242.76     28.23 o 
   0  13   7       64.94       68.18     16.24 o 
   1  13   7     1840.50     1768.75     39.99 o 
   2  13   7       35.35       18.87     16.67 o 
   3  13   7     1613.50     1654.50     45.46 o 
   4  13   7      248.48      233.59     21.41 o 
   5  13   7       44.91       36.42     22.74 o 
   6  13   7        0.85      -37.46     24.97 o 
   7  13   7      221.28      194.64     53.96 o 
   8  13   7       10.34       37.14     47.08 o 
  -8  14   7     2896.11     2829.44     74.96 o 
  -7  14   7      538.27      536.26     36.50 o 
  -6  14   7     1266.87     1224.96     48.04 o 
  -5  14   7     7353.75     7477.59    114.84 o 
  -4  14   7     7701.12     7672.03    113.98 o 
  -3  14   7      614.60      599.19     34.56 o 
  -2  14   7     8596.92     8685.50    132.12 o 
  -1  14   7      658.66      622.79     33.84 o 
   0  14   7       96.04      111.80     20.94 o 
   1  14   7     1919.45     1856.75     35.88 o 
   2  14   7     1877.49     1852.18     37.23 o 
   3  14   7     3286.23     3219.80     60.30 o 
   4  14   7     7471.09     7288.01    114.32 o 
   5  14   7      524.05      538.99     40.20 o 
   6  14   7      214.63      170.32     48.88 o 
   7  14   7     2963.82     2961.48    128.82 o 
  -8  15   7      633.35      683.87     56.45 o 
  -7  15   7      151.38       84.76     24.91 o 
  -6  15   7      483.80      514.43     36.36 o 
  -5  15   7      199.42      199.27     27.26 o 
  -4  15   7      301.07      262.94     29.29 o 
  -3  15   7      175.09      239.59     36.26 o 
  -2  15   7      111.70       69.44     21.85 o 
  -1  15   7     1510.11     1473.54     47.04 o 
   0  15   7     3329.73     3281.93     66.34 o 
   1  15   7        1.81      -19.38     14.33 o 
   2  15   7      529.27      476.80     22.78 o 
   3  15   7      405.76      465.29     41.91 o 
   4  15   7      967.46     1016.37     41.91 o 
   5  15   7       87.20       63.59     26.52 o 
   6  15   7      554.66      517.21     65.34 o 
   7  15   7       35.39      -13.85     46.24 o 
  -7  16   7      336.49      371.04     35.94 o 
  -6  16   7      363.50      354.07     33.36 o 
  -5  16   7     1490.07     1456.94     54.84 o 
  -4  16   7     2212.94     2251.73     78.64 o 
  -3  16   7      408.01      404.13     32.19 o 
  -2  16   7     2411.43     2388.74     51.92 o 
  -1  16   7      136.12      168.27     49.55 o 
   0  16   7        9.17       16.70     25.38 o 
   1  16   7      483.89      516.38     27.48 o 
   2  16   7     1495.09     1506.98     48.64 o 
   3  16   7     1150.71     1185.86     61.79 o 
   4  16   7     1844.67     2072.89     62.05 o 
   5  16   7      200.95       71.39     43.23 o 
   6  16   7        3.44      -61.37     40.92 o 
  -7  17   7     2070.32     2142.30     68.12 o 
  -6  17   7      840.97      769.45     58.98 o 
  -5  17   7      231.16      197.41     28.76 o 
  -4  17   7     1713.78     1756.53     93.03 o 
  -3  17   7     3934.13     4064.23     80.54 o 
  -2  17   7       36.94       14.91     22.81 o 
  -1  17   7     5780.27     5597.64     96.03 o 
   0  17   7     3425.69     3436.48    104.69 o 
   1  17   7       50.30       21.47     22.12 o 
   2  17   7      668.46      696.10     36.83 o 
   3  17   7     2328.67     2512.56     53.30 o 
   4  17   7        1.19      -28.59     19.06 o 
   5  17   7     1993.89     2031.38    102.00 o 
   6  17   7     2063.67     2098.70    110.81 o 
  -6  18   7      316.48      284.96     33.68 o 
  -5  18   7       58.38       47.25     24.85 o 
  -4  18   7       95.39      101.87     26.18 o 
  -3  18   7      432.47      405.80     30.32 o 
  -2  18   7        5.16      -36.28     24.19 o 
  -1  18   7        0.82       58.77     29.64 o 
   0  18   7      101.92      134.50     21.85 o 
   1  18   7        0.11       25.90     22.25 o 
   2  18   7      261.03      239.26     27.82 o 
   3  18   7      214.43      214.88     29.06 o 
   4  18   7       42.09       75.88     49.51 o 
   5  18   7      575.60      562.29     67.24 o 
  -6  19   7     1193.15     1292.26     55.68 o 
  -5  19   7      110.67       38.17     26.67 o 
  -4  19   7      583.63      561.93     35.04 o 
  -3  19   7     1931.39     1911.80     52.48 o 
  -2  19   7        8.42      -30.30     20.20 o 
  -1  19   7     3152.15     3087.46     73.48 o 
   0  19   7     3797.31     3951.12     85.01 o 
   1  19   7      193.52      174.59     28.12 o 
   2  19   7     1246.75     1285.84     55.69 o 
   3  19   7     2798.35     2825.97     72.73 o 
   4  19   7      239.19      200.54     58.73 o 
  -5  20   7      556.30      551.11     59.90 o 
  -4  20   7      839.73      858.70     41.47 o 
  -3  20   7      913.08      880.80     41.04 o 
  -2  20   7      658.36      682.62     55.10 o 
  -1  20   7        2.62       39.17     35.90 o 
   0  20   7       63.56       63.89     25.12 o 
   1  20   7     1166.95     1122.93     50.23 o 
   2  20   7     1338.49     1343.67     54.38 o 
   3  20   7      287.64      287.84     45.65 o 
  -3  21   7      560.02      565.21     43.24 o 
  -2  21   7        0.00      -21.28     47.79 o 
  -1  21   7     1472.94     1503.22    150.73 o 
   0  21   7     1465.18     1572.94     58.62 o 
   1  21   7        9.50      -22.47     24.04 o 
   2  21   7      976.09     1128.36     52.91 o 
  -9   0   8       45.53       47.86     20.02 o 
  -8   0   8     6590.60     6514.28    117.15 o 
  -7   0   8      662.60      666.83     56.67 o 
  -6   0   8     6628.17     6400.03    104.66 o 
  -5   0   8     5382.09     5444.59     94.03 o 
  -4   0   8     2868.32     2896.33     59.36 o 
  -3   0   8    11159.05    11068.00    165.15 o 
  -2   0   8    38673.55    38081.82    420.35 o 
  -1   0   8    10098.59     9604.59    176.23 o 
   0   0   8    18459.46    19070.33    320.46 o 
   1   0   8     6638.90     6464.08    137.04 o 
   2   0   8     4354.22     4108.14    104.94 o 
   3   0   8     1101.89     1014.85     54.71 o 
   4   0   8     3451.30     3293.91    102.67 o 
   5   0   8      420.89      371.28     44.73 o 
   6   0   8     1769.30     1688.69     84.00 o 
   7   0   8     4454.99     4479.94    144.59 o 
   8   0   8       42.78       32.45     39.96 o 
   9   0   8     1594.21     1623.79     99.11 o 
 -10   1   8      145.00      105.98     29.03 o 
  -9   1   8      324.43      323.34     20.99 o 
  -8   1   8      251.68      224.47     18.67 o 
  -7   1   8      801.15      779.96     29.83 o 
  -6   1   8     1275.13     1269.16     29.30 o 
  -5   1   8      877.27      908.34     23.49 o 
  -4   1   8      348.18      383.95     13.93 o 
  -3   1   8      313.11      336.77     13.56 o 
  -2   1   8     9490.23     9799.28     82.38 o 
  -1   1   8        8.74        7.29      9.27 o 
   0   1   8      195.65      179.48     16.54 o 
   1   1   8      561.37      613.76     27.70 o 
   2   1   8     2780.11     2617.27     99.23 o 
   3   1   8      405.01      417.06     34.52 o 
   4   1   8     1548.87     1493.11     48.99 o 
   5   1   8      918.57     1044.99     67.03 o 
   6   1   8      903.18      869.87     45.71 o 
   7   1   8       84.90       53.11     28.08 o 
   8   1   8     1265.81     1294.33     60.18 o 
   9   1   8      142.55      182.40     37.43 o 
 -11   2   8     1309.57     1286.47     60.08 o 
 -10   2   8      935.82      979.59     55.16 o 
  -9   2   8        0.90      -24.13     17.63 o 
  -8   2   8     1511.76     1458.72     45.39 o 
  -7   2   8     2002.23     2081.05     37.37 o 
  -6   2   8        4.28       12.07     10.07 o 
  -5   2   8      334.93      349.39     16.25 o 
  -4   2   8      160.48      153.26     16.29 o 
  -3   2   8     5094.21     4589.63    190.50 o 
  -2   2   8    18831.43    18763.07    141.85 o 
  -1   2   8     1025.11     1166.27     33.30 o 
   0   2   8     4549.61     4161.95     55.83 o 
   1   2   8     6528.38     6294.40     74.67 o 
   2   2   8     1109.03     1139.68     22.11 o 
   3   2   8     1669.58     1663.90     48.34 o 
   4   2   8     1987.53     1881.17     54.47 o 
   5   2   8       47.84       49.40     21.03 o 
   6   2   8     2702.68     2585.35     73.23 o 
   7   2   8     2625.37     2754.18     92.91 o 
   8   2   8      114.77      163.16     34.11 o 
   9   2   8     1210.56     1217.41    159.53 o 
 -11   3   8        5.54       15.79     24.31 o 
 -10   3   8     1983.87     1971.74     98.42 o 
  -9   3   8     2616.24     2596.35     74.34 o 
  -8   3   8      728.54      707.25     34.80 o 
  -7   3   8     2606.19     2590.37     43.91 o 
  -6   3   8     3370.44     3371.96     45.56 o 
  -5   3   8     1890.53     1859.84     26.34 o 
  -4   3   8    10298.89    10144.25     86.70 o 
  -3   3   8    18047.61    18248.23    139.44 o 
  -2   3   8      875.57      774.19     20.61 o 
  -1   3   8    11371.85    11114.05    102.05 o 
   0   3   8     1267.19     1179.10     26.50 o 
   1   3   8     7183.56     7218.77     82.48 o 
   2   3   8    24041.66    24380.96    278.05 o 
   3   3   8     6271.47     5835.43     90.61 o 
   4   3   8     1479.69     1461.90     70.73 o 
   5   3   8      900.68      767.78     40.89 o 
   6   3   8     1869.98     1955.47     64.52 o 
   7   3   8      473.71      377.24     37.90 o 
   8   3   8     3239.61     3202.01     90.77 o 
   9   3   8      645.82      722.92     52.14 o 
 -11   4   8      615.18      632.25     49.92 o 
 -10   4   8        0.27       11.83     22.63 o 
  -9   4   8       19.12       29.70     18.41 o 
  -8   4   8       11.07       16.28     17.28 o 
  -7   4   8      434.42      429.61     22.80 o 
  -6   4   8      483.85      480.67     19.86 o 
  -5   4   8     2239.14     2231.10     40.46 o 
  -4   4   8        0.91        0.12      7.05 o 
  -3   4   8     5056.27     5248.11     52.61 o 
  -2   4   8     3248.51     3187.12     41.85 o 
  -1   4   8     3023.72     2807.93     38.80 o 
   0   4   8        0.72       -3.59      8.92 o 
   1   4   8      748.38      689.23     21.84 o 
   2   4   8       91.82       76.47     13.45 o 
   3   4   8      642.99      626.27     21.82 o 
   4   4   8       36.59       38.21     18.99 o 
   5   4   8       66.86       71.52     22.33 o 
   6   4   8      905.79      870.86     46.45 o 
   7   4   8       93.49       80.27     29.10 o 
   8   4   8       58.56        6.44     27.25 o 
   9   4   8        4.07      -19.17     28.15 o 
 -10   5   8     3711.35     3791.95     82.31 o 
  -9   5   8     1850.80     1891.60     60.11 o 
  -8   5   8      140.65      170.66     23.52 o 
  -7   5   8     2262.42     2262.76     55.47 o 
  -6   5   8     5467.54     5403.04     69.43 o 
  -5   5   8     1579.66     1606.23     34.15 o 
  -4   5   8     5392.59     5347.76     52.94 o 
  -3   5   8     1951.42     1846.43     34.14 o 
  -2   5   8     7108.34     7315.96     86.12 o 
  -1   5   8     5316.32     5212.63     58.92 o 
   0   5   8     1102.22     1041.09     23.76 o 
   1   5   8     1471.90     1474.72     31.64 o 
   2   5   8    19828.60    19372.97    166.75 o 
   3   5   8     3824.82     3638.59     55.73 o 
   4   5   8     2343.27     2266.58     61.69 o 
   5   5   8     5041.92     5021.68    100.41 o 
   6   5   8     2628.76     2755.60     76.09 o 
   7   5   8       79.82       60.83     28.36 o 
   8   5   8     5097.74     5264.42    120.37 o 
   9   5   8      645.17      739.72     54.47 o 
 -10   6   8        0.39       13.93     25.67 o 
  -9   6   8      378.06      364.91     30.33 o 
  -8   6   8     4255.38     4193.20     80.90 o 
  -7   6   8        0.61       12.41     17.31 o 
  -6   6   8      852.58      877.21     78.07 o 
  -5   6   8      439.34      461.78     21.31 o 
  -4   6   8     4883.56     4816.52     60.33 o 
  -3   6   8     1089.28     1195.55     22.23 o 
  -2   6   8     5615.16     5320.76     68.83 o 
  -1   6   8      363.20      362.39     16.30 o 
   0   6   8     3336.70     3330.12     45.05 o 
   1   6   8      998.15      926.51     23.42 o 
   2   6   8     1110.90     1107.19     24.66 o 
   3   6   8      859.62      801.71     44.52 o 
   4   6   8     3494.78     3434.44     77.90 o 
   5   6   8     1375.47     1433.45     54.17 o 
   6   6   8      140.63       85.26     26.91 o 
   7   6   8      907.60      850.00     49.81 o 
   8   6   8        0.17      -11.08     35.78 o 
   9   6   8      178.32      145.43     37.24 o 
 -10   7   8     2013.61     2002.96     62.46 o 
  -9   7   8      787.22      763.78     40.19 o 
  -8   7   8      357.22      367.42     34.00 o 
  -7   7   8     4702.82     4735.47     85.14 o 
  -6   7   8     6652.16     6498.47     98.67 o 
  -5   7   8      151.02      170.35     21.08 o 
  -4   7   8     6127.76     6230.34     71.56 o 
  -3   7   8     3424.84     3622.70     52.20 o 
  -2   7   8      476.93      507.39     21.60 o 
  -1   7   8     1754.10     1744.60     37.77 o 
   0   7   8     6029.58     5868.43     94.92 o 
   1   7   8      716.66      749.20     20.55 o 
   2   7   8     3997.89     3802.07     50.16 o 
   3   7   8     5516.98     5518.93     97.18 o 
   4   7   8       28.79       32.94     20.49 o 
   5   7   8     3203.62     3319.86     82.15 o 
   6   7   8     1840.10     1788.19     63.90 o 
   7   7   8      447.26      381.35     39.17 o 
   8   7   8     1165.91     1270.66     61.31 o 
   9   7   8     1199.34     1258.72     66.51 o 
 -10   8   8      540.79      550.75     38.80 o 
  -9   8   8      300.60      272.52     30.11 o 
  -8   8   8     4898.24     4887.58     91.09 o 
  -7   8   8       46.88      100.88     22.11 o 
  -6   8   8     4706.24     4522.64     80.82 o 
  -5   8   8     2287.57     2255.62     54.09 o 
  -4   8   8     2766.16     2750.67     57.21 o 
  -3   8   8       80.97       72.19     27.37 o 
  -2   8   8    14638.02    14698.17    154.01 o 
  -1   8   8       75.77      114.55     12.87 o 
   0   8   8     5659.69     5387.47     80.90 o 
   1   8   8     5075.38     4889.67     54.50 o 
   2   8   8       75.22       80.99     16.63 o 
   3   8   8     2944.94     2978.76     46.64 o 
   4   8   8     7621.40     7693.96    130.64 o 
   5   8   8     1890.35     1876.03     62.15 o 
   6   8   8     5960.13     5745.79    118.13 o 
   7   8   8     2607.55     2743.26     82.06 o 
   8   8   8        1.06      -38.72     25.81 o 
   9   8   8      420.32      346.93     67.30 o 
 -10   9   8       49.50       13.22     23.17 o 
  -9   9   8        3.97      -10.30     24.49 o 
  -8   9   8        5.30        8.30     19.73 o 
  -7   9   8        0.15        2.53     18.75 o 
  -6   9   8     1467.92     1367.33     46.66 o 
  -5   9   8        4.80      -23.90     20.16 o 
  -4   9   8     1742.33     1766.66     48.27 o 
  -3   9   8     2316.40     2263.86     50.93 o 
  -2   9   8      502.33      494.87     23.09 o 
  -1   9   8      842.04      907.72     30.02 o 
   0   9   8      317.55      306.77     17.49 o 
   1   9   8     3380.91     3273.29     48.73 o 
   2   9   8       15.53       -7.09     10.85 o 
   3   9   8        0.73       -0.05     18.10 o 
   4   9   8       26.77       10.61     21.95 o 
   5   9   8      473.49      477.83     63.83 o 
   6   9   8      450.19      525.04     40.86 o 
   7   9   8      320.19      289.51     36.65 o 
   8   9   8        4.17      -22.86     27.07 o 
 -10  10   8      167.51      185.96     31.12 o 
  -9  10   8     1093.25     1028.09     48.42 o 
  -8  10   8     4850.50     4744.28    104.49 o 
  -7  10   8     2073.32     1840.60     54.99 o 
  -6  10   8     2873.95     2859.12     65.10 o 
  -5  10   8     8132.83     7964.53    113.85 o 
  -4  10   8      955.70      999.91     39.72 o 
  -3  10   8      515.51      514.42     29.60 o 
  -2  10   8     9526.09     9463.68    145.79 o 
  -1  10   8     4225.52     4092.82     88.33 o 
   0  10   8     6438.18     6245.90     73.52 o 
   1  10   8     6381.58     6347.53     67.80 o 
   2  10   8      748.08      730.01     23.78 o 
   3  10   8      275.93      271.28     19.00 o 
   4  10   8     7749.36     7686.45    133.76 o 
   5  10   8     1718.29     1724.32     63.01 o 
   6  10   8     2648.90     2625.11     78.69 o 
   7  10   8     2826.57     2903.61     91.35 o 
   8  10   8       38.73        2.14     42.86 o 
  -9  11   8      347.45      389.58     36.11 o 
  -8  11   8        0.05       -9.65     20.19 o 
  -7  11   8       20.68       18.51     20.72 o 
  -6  11   8      624.37      599.78     35.94 o 
  -5  11   8      282.06      283.48     27.85 o 
  -4  11   8     6263.01     6080.24     94.91 o 
  -3  11   8     3937.23     3915.51     70.97 o 
  -2  11   8       25.71       -1.96     19.07 o 
  -1  11   8     1992.19     2002.49     58.41 o 
   0  11   8     1747.28     1726.82     33.48 o 
   1  11   8      693.81      598.40     22.87 o 
   2  11   8     3345.01     3582.67     86.48 o 
   3  11   8      358.59      352.85     19.27 o 
   4  11   8     1283.19     1217.81     84.48 o 
   5  11   8      660.10      579.55     41.85 o 
   6  11   8      375.99      345.33     37.65 o 
   7  11   8       16.36       -7.06     27.20 o 
   8  11   8     1729.54     1732.40    105.70 o 
  -9  12   8       25.66       55.11     25.17 o 
  -8  12   8      260.51      260.15     30.59 o 
  -7  12   8      222.34      247.33     30.87 o 
  -6  12   8      782.91      720.84     38.84 o 
  -5  12   8     1451.73     1440.62     49.17 o 
  -4  12   8      405.16      390.11     30.39 o 
  -3  12   8      307.35      271.80     26.49 o 
  -2  12   8      587.03      637.96     64.01 o 
  -1  12   8      448.21      446.89     37.96 o 
   0  12   8     2877.25     2881.60     50.90 o 
   1  12   8      571.57      602.86     26.26 o 
   2  12   8     1426.09     1370.98     32.14 o 
   3  12   8      322.90      303.31     26.13 o 
   4  12   8     2013.93     2076.56     46.78 o 
   5  12   8      207.18      203.76     32.50 o 
   6  12   8     1581.40     1505.17     83.30 o 
   7  12   8     1206.93     1257.81     88.73 o 
   8  12   8       14.88      -46.86     41.67 o 
  -9  13   8      845.32      886.43     48.00 o 
  -8  13   8       51.60       36.38     23.33 o 
  -7  13   8     1116.40     1001.42     45.32 o 
  -6  13   8     2165.39     2013.24     73.01 o 
  -5  13   8       20.83       -7.74     20.41 o 
  -4  13   8    13714.24    13448.69    165.97 o 
  -3  13   8     3234.56     3179.45     89.24 o 
  -2  13   8     2918.28     2801.58     73.51 o 
  -1  13   8     5488.54     5258.95    101.55 o 
   0  13   8     6355.64     6346.41     81.59 o 
   1  13   8        0.51       -3.57     13.84 o 
   2  13   8     2205.04     2295.22     46.43 o 
   3  13   8     3757.13     3727.16    142.97 o 
   4  13   8     1046.96     1034.92     44.69 o 
   5  13   8     1348.97     1302.17     76.97 o 
   6  13   8     1857.58     1762.65     66.93 o 
   7  13   8       55.18       66.04     46.73 o 
  -8  14   8      137.59      161.08     33.42 o 
  -7  14   8        6.05        3.19     21.38 o 
  -6  14   8        7.05       -6.66     20.51 o 
  -5  14   8       62.01       82.92     25.33 o 
  -4  14   8        2.28       -5.29     19.69 o 
  -3  14   8       40.78       42.62     20.76 o 
  -2  14   8       21.09       -3.25     22.98 o 
  -1  14   8      102.64       93.16     21.71 o 
   0  14   8      248.52      267.79     22.91 o 
   1  14   8        8.77       -8.29     15.04 o 
   2  14   8      727.51      699.57     30.21 o 
   3  14   8       35.41       28.54     29.61 o 
   4  14   8      730.50      813.52     46.25 o 
   5  14   8       67.10       17.47     25.33 o 
   6  14   8       14.55      -32.20     36.64 o 
   7  14   8       86.23      132.17     51.83 o 
  -8  15   8       44.04       56.88     27.41 o 
  -7  15   8      413.54      405.92     44.96 o 
  -6  15   8     1001.60     1029.94     46.63 o 
  -5  15   8      704.78      646.79     43.31 o 
  -4  15   8     4712.06     4741.02     88.71 o 
  -3  15   8     5436.76     5294.92     91.23 o 
  -2  15   8       56.42       29.19     24.88 o 
  -1  15   8     2004.65     2030.42     55.13 o 
   0  15   8     2862.09     2812.85     62.64 o 
   1  15   8       21.05       -5.10     16.02 o 
   2  15   8     2215.42     2332.84     58.06 o 
   3  15   8      284.95      312.23     27.87 o 
   4  15   8      345.15      326.92     29.02 o 
   5  15   8     2043.25     2066.75     71.06 o 
   6  15   8      983.62      970.57     80.42 o 
  -7  16   8      536.82      548.99     41.09 o 
  -6  16   8      944.00      823.63     45.15 o 
  -5  16   8     2889.49     2770.16     70.67 o 
  -4  16   8      703.21      732.34     40.45 o 
  -3  16   8        6.61       -7.21     36.38 o 
  -2  16   8     3302.25     3222.61     71.04 o 
  -1  16   8      240.95      252.30     28.30 o 
   0  16   8     2197.63     2187.42     49.29 o 
   1  16   8     1109.70     1089.57     36.19 o 
   2  16   8      461.14      371.29     30.47 o 
   3  16   8      151.26      168.67     24.86 o 
   4  16   8     2163.95     2217.69     59.89 o 
   5  16   8     1147.86     1264.60     59.55 o 
   6  16   8      671.00      574.43     69.45 o 
  -7  17   8      115.25      105.09     30.06 o 
  -6  17   8      153.31      100.49     28.47 o 
  -5  17   8      585.88      665.56     41.29 o 
  -4  17   8      693.25      799.50     43.11 o 
  -3  17   8       43.16       57.00     24.20 o 
  -2  17   8       12.95        6.30     22.59 o 
  -1  17   8     1321.48     1391.22     73.92 o 
   0  17   8     1398.16     1419.06     42.30 o 
   1  17   8      136.34      128.73     20.16 o 
   2  17   8      376.48      376.20     31.07 o 
   3  17   8       18.78        4.27     47.78 o 
   4  17   8        6.94      -30.04     24.41 o 
   5  17   8        8.37      -22.49     41.23 o 
  -6  18   8     1954.59     2078.00     67.80 o 
  -5  18   8     2244.02     2335.68     68.59 o 
  -4  18   8      316.05      294.32     32.11 o 
  -3  18   8      255.09      237.69     29.23 o 
  -2  18   8     1877.62     1800.61     57.75 o 
  -1  18   8      391.02      438.12     34.89 o 
   0  18   8     2139.77     2315.03     70.53 o 
   1  18   8     2131.36     2203.33     61.55 o 
   2  18   8       13.50       -3.00     20.57 o 
   3  18   8      827.03      850.95     54.80 o 
   5  18   8      139.20      240.16     55.66 o 
  -5  19   8       30.39       -7.36     23.69 o 
  -4  19   8      259.67      288.16     34.02 o 
  -3  19   8       45.75       32.55     25.32 o 
  -2  19   8       46.63      -23.66     22.28 o 
  -1  19   8       48.02       60.19     25.55 o 
   0  19   8       16.46       27.49     24.67 o 
   1  19   8       42.42        1.72     30.26 o 
   2  19   8      230.64      185.81     30.89 o 
   3  19   8      548.78      467.65     46.33 o 
  -4  20   8      263.19      244.33     29.96 o 
  -3  20   8      342.62      383.68     38.23 o 
  -2  20   8     1014.96     1117.71     50.32 o 
  -1  20   8      268.22      215.12     73.40 o 
   0  20   8     1743.92     1714.13     79.13 o 
   1  20   8     2183.42     2297.69     67.38 o 
   2  20   8       90.09       68.39     27.65 o 
   3  20   8     1098.71     1271.00    104.82 o 
  -2  21   8      578.16      552.76     55.22 o 
  -1  21   8      816.03      829.87     62.51 o 
   0  21   8     1586.40     1704.92     75.74 o 
   1  21   8        0.18      -24.76     24.91 o 
 -10   1   9     2263.24     2201.33     71.10 o 
  -9   1   9     1459.46     1479.55     98.13 o 
  -8   1   9      104.75       84.28     24.31 o 
  -7   1   9     9018.62     9075.92     98.58 o 
  -6   1   9     1252.89     1368.15     33.73 o 
  -5   1   9      368.78      383.56     15.16 o 
  -4   1   9     1121.87     1168.22     26.34 o 
  -3   1   9     2705.51     2820.09     36.05 o 
  -2   1   9      483.55      510.83     18.21 o 
  -1   1   9    53670.43    53555.45    585.88 o 
   0   1   9      841.35      744.75     30.12 o 
   1   1   9    10491.27    10287.88    151.55 o 
   2   1   9     4320.77     4040.37    100.55 o 
   3   1   9     3115.71     3018.71     91.72 o 
   4   1   9      116.49      123.34     23.04 o 
   5   1   9    10580.62    11021.18    179.09 o 
   6   1   9      144.62      193.72     29.50 o 
   7   1   9     1922.32     1784.88     82.86 o 
   8   1   9     1082.29     1044.13     58.71 o 
   9   1   9      587.01      637.55     66.64 o 
 -10   2   9        5.66       -6.64     21.44 o 
  -9   2   9     1163.14     1022.68     62.53 o 
  -8   2   9       68.81       64.13     14.92 o 
  -7   2   9      157.68      179.72     15.68 o 
  -6   2   9     3053.41     3026.22     44.22 o 
  -5   2   9     6288.90     6279.80     71.53 o 
  -4   2   9     1026.85     1030.02     29.36 o 
  -3   2   9     3510.16     3488.32     40.87 o 
  -2   2   9     9481.17     9618.14     98.72 o 
  -1   2   9     1425.37     1474.14     33.74 o 
   0   2   9     5757.01     5685.27     70.07 o 
   1   2   9     1327.56     1199.97     38.31 o 
   2   2   9      170.98      113.30     19.56 o 
   3   2   9     3561.47     3310.17     92.06 o 
   4   2   9     1358.88     1320.47     48.37 o 
   5   2   9      764.89      740.74     42.22 o 
   6   2   9      385.90      386.41     35.38 o 
   7   2   9     1886.43     1851.35     68.15 o 
   8   2   9        0.91      -35.76     25.66 o 
   9   2   9     1697.49     1754.96     74.67 o 
 -10   3   9     1919.68     2095.68     72.06 o 
  -9   3   9      811.15      775.49     45.82 o 
  -8   3   9        6.70        6.76     16.59 o 
  -7   3   9     1067.85     1104.61     28.83 o 
  -6   3   9     2171.71     2248.72     37.90 o 
  -5   3   9        1.06      -16.61     12.39 o 
  -4   3   9       55.25       59.42      9.43 o 
  -3   3   9       22.00       11.43      7.34 o 
  -2   3   9     2122.25     2053.54     30.18 o 
  -1   3   9     3252.11     3041.28     46.89 o 
   0   3   9      711.02      736.79     51.23 o 
   1   3   9     3442.70     3354.02     48.76 o 
   2   3   9    15607.42    15834.35    225.08 o 
   3   3   9     2282.84     2160.78     57.80 o 
   4   3   9       12.89        2.84     18.78 o 
   5   3   9     2363.34     2313.70     66.96 o 
   6   3   9      374.18      384.55     36.35 o 
   7   3   9      471.99      458.92     74.00 o 
   8   3   9       95.65      146.08     34.30 o 
   9   3   9      214.66      219.90     40.17 o 
 -10   4   9        0.13       44.51     25.09 o 
  -9   4   9      943.66      904.67     40.93 o 
  -8   4   9     1246.48     1264.62     44.56 o 
  -7   4   9       97.56       66.26     24.24 o 
  -6   4   9     5094.02     4940.12     66.85 o 
  -5   4   9     6955.31     6895.47     80.37 o 
  -4   4   9       43.06       60.92      9.31 o 
  -3   4   9    10533.76    10485.19    100.06 o 
  -2   4   9     7999.60     7764.19     79.58 o 
  -1   4   9      793.71      752.93     21.50 o 
   0   4   9     6486.60     6413.99     78.41 o 
   1   4   9    20032.38    19701.56    194.89 o 
   2   4   9       30.18       52.80     16.96 o 
   3   4   9     6175.54     6153.38    142.64 o 
   4   4   9     3978.88     4054.62     86.05 o 
   5   4   9      137.92       86.82     24.93 o 
   6   4   9     3886.97     3953.30     94.77 o 
   7   4   9     4295.55     4270.83    103.98 o 
   8   4   9      257.82      250.61     37.70 o 
   9   4   9     1853.83     1940.32     79.48 o 
 -10   5   9       44.99       70.27     24.87 o 
  -9   5   9       40.39       30.36     24.30 o 
  -8   5   9       46.16       44.97     18.91 o 
  -7   5   9      814.60      782.64     37.10 o 
  -6   5   9        0.28      -19.14     16.62 o 
  -5   5   9     2998.33     3008.51     48.61 o 
  -4   5   9     1149.28     1170.22     29.90 o 
  -3   5   9      853.93      750.88     21.12 o 
  -2   5   9      777.72      744.92     30.46 o 
  -1   5   9     1995.07     1914.95     33.09 o 
   0   5   9       27.89       32.32     10.46 o 
   1   5   9       19.34       -2.18     10.36 o 
   2   5   9     2922.02     3118.25     51.40 o 
   3   5   9      456.08      509.01     50.57 o 
   4   5   9      110.28      118.64     23.60 o 
   5   5   9      592.18      586.56     38.27 o 
   6   5   9      210.34      147.91     30.72 o 
   7   5   9      239.56      222.21     48.90 o 
   8   5   9       92.65      116.82     45.49 o 
   9   5   9       88.71       65.14     40.29 o 
 -10   6   9      235.70      303.50     31.58 o 
  -9   6   9      971.57      899.47     42.83 o 
  -8   6   9     1256.35     1281.93     46.53 o 
  -7   6   9        6.44       14.78     18.45 o 
  -6   6   9     3596.27     3428.14     68.44 o 
  -5   6   9     6776.86     6842.61    139.47 o 
  -4   6   9      229.31      273.57     21.09 o 
  -3   6   9     7282.09     7055.14     67.39 o 
  -2   6   9     3528.04     3471.59     47.25 o 
  -1   6   9      951.12      976.65     25.18 o 
   0   6   9     2252.10     2188.90     36.76 o 
   1   6   9     5843.80     5584.74     63.92 o 
   2   6   9      824.52      812.05     23.66 o 
   3   6   9     4849.61     4649.95     91.14 o 
   4   6   9     2489.71     2335.90     65.60 o 
   5   6   9       42.75       42.56     23.26 o 
   6   6   9     2763.06     2815.38     80.32 o 
   7   6   9     1485.72     1631.68     73.98 o 
   8   6   9       28.98        4.91     29.12 o 
   9   6   9     1036.31     1210.35     67.81 o 
 -10   7   9      344.62      387.20     34.80 o 
  -9   7   9      319.45      260.83     29.25 o 
  -8   7   9        1.02       40.45     21.59 o 
  -7   7   9     4690.40     4577.78    166.71 o 
  -6   7   9      255.29      280.95     27.11 o 
  -5   7   9     3488.98     3454.75     67.64 o 
  -4   7   9     3322.94     3267.82     49.39 o 
  -3   7   9      820.71      726.06     25.31 o 
  -2   7   9     1426.91     1394.27     40.40 o 
  -1   7   9    12104.45    11840.08    113.85 o 
   0   7   9     2724.77     2624.48     41.78 o 
   1   7   9     2713.21     2747.20     38.60 o 
   2   7   9       22.23        5.48     10.75 o 
   3   7   9      474.72      516.55     33.51 o 
   4   7   9       12.53      -20.87     24.11 o 
   5   7   9     4979.52     5136.45    106.65 o 
   6   7   9       43.13       13.25     26.39 o 
   7   7   9      442.13      454.46     42.78 o 
   8   7   9      605.48      488.20     44.97 o 
 -10   8   9      294.16      261.00     32.04 o 
  -9   8   9       41.05       23.68     22.18 o 
  -8   8   9       89.44      116.44     24.26 o 
  -7   8   9      234.71      226.32     26.32 o 
  -6   8   9      163.27      160.50     24.10 o 
  -5   8   9      602.06      574.43     32.29 o 
  -4   8   9        0.35      -22.27     14.85 o 
  -3   8   9     3348.35     3187.36     48.63 o 
  -2   8   9     3333.80     3269.55     53.30 o 
  -1   8   9      176.25      162.92     14.99 o 
   0   8   9      251.35      243.02     22.03 o 
   1   8   9     1008.18     1024.87     25.34 o 
   2   8   9      500.42      461.75     20.73 o 
   3   8   9     1278.52     1368.43     51.56 o 
   4   8   9       65.59       88.82     25.03 o 
   5   8   9       10.17      -14.81     34.22 o 
   6   8   9     1432.68     1631.66     64.55 o 
   7   8   9     1807.86     1958.55     72.96 o 
   8   8   9      150.69      100.73     32.93 o 
 -10   9   9     1156.76     1132.27     51.28 o 
  -9   9   9     1241.22     1217.38     51.27 o 
  -8   9   9      256.02      278.36     34.09 o 
  -7   9   9     5407.92     5421.27     95.61 o 
  -6   9   9     2232.17     2116.86     56.95 o 
  -5   9   9     3399.13     3414.55     69.25 o 
  -4   9   9     5132.86     5053.69     83.63 o 
  -3   9   9     3737.93     3775.66     68.62 o 
  -2   9   9       37.27       29.48     17.16 o 
  -1   9   9    11696.21    11378.86    113.02 o 
   0   9   9     3368.64     3488.99     51.41 o 
   1   9   9     4629.46     4546.60     54.75 o 
   2   9   9     4627.50     4746.04     62.52 o 
   3   9   9     1271.10     1288.59     39.28 o 
   4   9   9      585.56      572.08     39.09 o 
   5   9   9     8896.93     8933.02    154.17 o 
   6   9   9     1457.18     1470.88     97.12 o 
   7   9   9     1085.49     1208.58    120.66 o 
   8   9   9     1176.43     1221.84     64.63 o 
  -9  10   9      227.29      250.77     31.60 o 
  -8  10   9      205.99      216.79     34.77 o 
  -7  10   9      869.52      817.06     41.04 o 
  -6  10   9       32.52      -25.29     23.77 o 
  -5  10   9      469.10      455.32     31.56 o 
  -4  10   9      126.79      147.20     22.49 o 
  -3  10   9      139.42      119.78     20.87 o 
  -2  10   9     1154.96     1156.01     68.35 o 
  -1  10   9      489.78      474.24     22.28 o 
   0  10   9      892.22      823.88     27.29 o 
   1  10   9     1216.39     1181.81     31.50 o 
   2  10   9       36.25       21.15     12.49 o 
   3  10   9        1.73      -19.12     14.87 o 
   4  10   9      547.72      636.79     41.36 o 
   5  10   9      562.09      552.95     42.16 o 
   6  10   9      225.25      251.27     34.90 o 
   7  10   9      155.26       80.32     32.65 o 
   8  10   9       31.77       -9.38     32.39 o 
  -9  11   9     1336.92     1212.94     52.85 o 
  -8  11   9      184.25      186.65     28.67 o 
  -7  11   9     2646.89     2665.17     69.57 o 
  -6  11   9      462.60      493.58     33.63 o 
  -5  11   9      884.67      837.83     39.88 o 
  -4  11   9     1399.89     1372.30     46.75 o 
  -3  11   9     1181.80     1145.61     41.17 o 
  -2  11   9     2098.22     2027.82    132.60 o 
  -1  11   9     1957.98     1890.88     38.26 o 
   0  11   9      978.36      956.10     27.54 o 
   1  11   9     1076.62     1100.00     28.90 o 
   2  11   9     4747.76     4800.53     59.87 o 
   3  11   9     2501.50     2606.39     49.97 o 
   4  11   9     1228.17     1172.33     54.16 o 
   5  11   9     1454.00     1422.98     60.25 o 
   6  11   9      802.48      855.88     52.42 o 
   7  11   9      110.32       67.55     30.49 o 
  -9  12   9     2218.28     2141.73    104.60 o 
  -8  12   9     2108.05     1980.96     62.68 o 
  -7  12   9      584.43      640.53     40.04 o 
  -6  12   9      403.22      366.30     56.69 o 
  -5  12   9     4972.31     4805.87    110.71 o 
  -4  12   9       92.93       67.40     22.37 o 
  -3  12   9     2162.01     2086.64     54.33 o 
  -2  12   9        6.23        6.34     22.18 o 
  -1  12   9      125.93      116.76     21.22 o 
   0  12   9     4605.43     4489.92     70.50 o 
   1  12   9     8931.31     8907.70     90.46 o 
   2  12   9       38.81       12.57     11.04 o 
   3  12   9     6243.74     6328.05     86.36 o 
   4  12   9     2054.05     2116.77     55.77 o 
   5  12   9        0.12      -20.99     24.90 o 
   6  12   9       78.47       86.06     30.79 o 
   7  12   9      600.25      633.82     64.39 o 
  -8  13   9      177.15      163.10     29.61 o 
  -7  13   9      326.66      327.19     51.76 o 
  -6  13   9       15.19       -4.78     20.60 o 
  -5  13   9        9.84      -24.74     19.69 o 
  -4  13   9      295.40      321.82     29.89 o 
  -3  13   9       59.45        3.03     20.19 o 
  -2  13   9     1154.01     1146.79     50.75 o 
  -1  13   9       98.88      114.02     21.49 o 
   0  13   9       10.23       12.38     15.94 o 
   1  13   9       21.27       -0.85     15.47 o 
   2  13   9     1162.63     1132.81     38.66 o 
   3  13   9      182.88      132.50     23.64 o 
   4  13   9     1071.12     1027.52     65.43 o 
   5  13   9      155.48      152.38     42.39 o 
   6  13   9      182.72       74.65     38.94 o 
   7  13   9       33.09       28.44     47.38 o 
  -8  14   9     1720.06     1700.55     61.96 o 
  -7  14   9      154.62      204.34     70.30 o 
  -6  14   9      400.86      387.30     37.71 o 
  -5  14   9     5252.97     5140.11     94.89 o 
  -4  14   9       54.11       54.97     22.70 o 
  -3  14   9     1294.55     1260.99     45.61 o 
  -2  14   9     1414.40     1383.55     55.33 o 
  -1  14   9       69.22       57.26     17.71 o 
   0  14   9     2224.31     2188.20     47.65 o 
   1  14   9     5963.15     6009.31     81.95 o 
   2  14   9      804.18      781.80     32.42 o 
   3  14   9     9572.89     9893.32    159.50 o 
   4  14   9     2163.65     2335.20    102.13 o 
   5  14   9       24.48        1.85     37.16 o 
   6  14   9       86.64       59.18     71.73 o 
  -7  15   9      975.20     1042.69     55.08 o 
  -6  15   9       77.27       16.45     23.59 o 
  -5  15   9      365.69      360.10     35.41 o 
  -4  15   9       52.38       73.83     24.22 o 
  -3  15   9      499.86      534.64     35.32 o 
  -2  15   9      176.44      171.89     30.58 o 
  -1  15   9     2212.35     2148.92     48.73 o 
   0  15   9      148.17      161.84     20.63 o 
   1  15   9      590.15      562.20     29.86 o 
   2  15   9       46.85      -16.24     16.76 o 
   3  15   9      741.77      730.79     46.83 o 
   4  15   9      116.54       82.15     76.83 o 
   5  15   9     1320.45     1294.20     60.83 o 
   6  15   9        0.60      -58.40     38.93 o 
  -7  16   9       20.72      -22.26     33.75 o 
  -6  16   9      595.78      637.19     77.90 o 
  -5  16   9      490.17      555.18     38.44 o 
  -4  16   9     1099.89     1054.69     48.29 o 
  -3  16   9     3797.86     3624.22     94.19 o 
  -2  16   9     1855.45     1865.87     66.40 o 
  -1  16   9      401.31      340.01     25.68 o 
   0  16   9     1394.55     1490.99     43.07 o 
   1  16   9     2888.08     2873.44     56.96 o 
   2  16   9       77.10       54.22     21.13 o 
   3  16   9     2506.33     2549.22     62.89 o 
   4  16   9     1154.75     1159.86     55.59 o 
   5  16   9       16.01      -39.49     26.33 o 
  -6  17   9       22.56       15.99     24.71 o 
  -5  17   9     1006.53     1011.07     47.69 o 
  -4  17   9     1973.85     1926.44     60.07 o 
  -3  17   9     5115.28     4869.77    166.73 o 
  -2  17   9      684.50      724.39     40.49 o 
  -1  17   9     2823.81     2944.17     59.71 o 
   0  17   9     1276.17     1314.68     49.49 o 
   1  17   9      381.77      332.02     26.46 o 
   2  17   9     1325.42     1300.56     60.72 o 
   3  17   9      487.61      531.18     43.88 o 
   4  17   9      354.94      340.31     39.16 o 
   5  17   9     2605.97     2649.35    119.24 o 
  -6  18   9       19.86       46.32     26.41 o 
  -5  18   9        6.93       26.11     25.43 o 
  -4  18   9      204.32      212.84     30.37 o 
  -3  18   9       37.59        6.58     24.92 o 
  -2  18   9       33.64       10.72     22.99 o 
  -1  18   9      121.52      110.40     22.84 o 
   0  18   9      296.75      360.19     28.13 o 
   1  18   9       48.28       16.66     24.91 o 
   2  18   9        6.18       -2.44     27.01 o 
   3  18   9        2.00      -39.80     26.53 o 
   4  18   9       15.09       27.22     39.15 o 
  -5  19   9      409.37      418.52     37.98 o 
  -4  19   9     3326.83     3434.50     82.18 o 
  -3  19   9     1923.62     1965.75     63.14 o 
  -2  19   9      649.04      710.99     46.87 o 
  -1  19   9     2679.97     2673.63     60.39 o 
   0  19   9      503.87      543.97     39.13 o 
   1  19   9      128.67       86.61     27.22 o 
   2  19   9     1234.16     1250.29     72.01 o 
   3  19   9      302.14      257.28     53.03 o 
  -3  20   9     1206.23     1297.78     55.66 o 
  -2  20   9       95.00       59.27     28.60 o 
  -1  20   9        3.78      -30.32     25.94 o 
   0  20   9       20.26       -0.21     28.49 o 
   1  20   9      943.34      975.03     58.10 o 
   2  20   9       82.29      105.66     33.44 o 
  -9   0  10     2638.36     2619.43     73.21 o 
  -8   0  10      665.42      686.44     40.96 o 
  -7   0  10     2743.80     2801.01     71.41 o 
  -6   0  10    15880.70    15735.81    207.53 o 
  -5   0  10     5174.57     5254.06     87.59 o 
  -4   0  10       31.63       10.03     14.15 o 
  -3   0  10     9537.68     9328.88    130.29 o 
  -2   0  10    16210.61    16178.24    202.48 o 
  -1   0  10     5426.94     5632.13    126.15 o 
   0   0  10      369.29      287.78     30.79 o 
   1   0  10     1425.17     1375.56     59.48 o 
   2   0  10      822.24      796.30     50.47 o 
   3   0  10    10523.77    10263.72    217.37 o 
   4   0  10     2960.85     3138.50    106.98 o 
   5   0  10     1903.73     1865.53     87.93 o 
   6   0  10     9904.80    10283.23    242.18 o 
   7   0  10     3329.01     3244.78    128.41 o 
   8   0  10      231.45      199.70     50.90 o 
   9   0  10      910.09      914.72     86.73 o 
  -9   1  10       47.21       91.67     24.56 o 
  -8   1  10      104.26       93.71     15.70 o 
  -7   1  10     3862.94     3949.68     60.34 o 
  -6   1  10      292.92      330.36     20.35 o 
  -5   1  10      746.04      746.24     23.80 o 
  -4   1  10     4392.38     4247.01     53.15 o 
  -3   1  10      263.93      287.56     15.38 o 
  -2   1  10     1165.50     1244.33     27.82 o 
  -1   1  10     4563.14     4729.17     78.77 o 
   0   1  10     1142.90     1063.67     60.52 o 
   1   1  10      187.34      172.80     19.35 o 
   2   1  10     3070.34     3085.64     67.55 o 
   3   1  10      159.43      134.65     50.16 o 
   4   1  10      106.67       79.24     29.48 o 
   5   1  10       56.27       24.35     32.66 o 
   6   1  10      593.86      603.80     42.81 o 
   7   1  10      439.78      452.25     42.26 o 
   8   1  10      609.79      526.12     67.68 o 
   9   1  10        0.55      -15.48     30.33 o 
 -10   2  10        5.53      -30.28     20.19 o 
  -9   2  10     1512.19     1474.12     58.58 o 
  -8   2  10     2711.38     2683.68     74.50 o 
  -7   2  10     1640.07     1600.82     37.93 o 
  -6   2  10     2708.20     2659.02     57.77 o 
  -5   2  10     4139.53     4145.75     55.92 o 
  -4   2  10       12.33       11.55     12.22 o 
  -3   2  10     7392.66     7010.95     67.81 o 
  -2   2  10    10109.21     9693.27     85.74 o 
  -1   2  10     1663.34     1625.04     30.51 o 
   0   2  10     5916.52     5994.01     95.10 o 
   1   2  10     3174.43     3123.22     93.31 o 
   2   2  10       13.17       -0.05     22.88 o 
   3   2  10     3590.82     3550.13     76.89 o 
   4   2  10     3610.92     3521.25    113.40 o 
   5   2  10       14.47       23.21     22.27 o 
   6   2  10     3608.42     3494.91     89.73 o 
   7   2  10     1886.28     1790.12     69.12 o 
   8   2  10       21.47       15.54     28.89 o 
   9   2  10      323.85      248.10     43.73 o 
 -10   3  10     1871.47     1883.23     70.12 o 
  -9   3  10      214.43      241.53     31.62 o 
  -8   3  10      425.45      417.24     36.15 o 
  -7   3  10     1067.90     1049.03     28.99 o 
  -6   3  10      900.00      900.65     34.63 o 
  -5   3  10       62.99       78.97     14.78 o 
  -4   3  10    14002.22    13807.27    331.22 o 
  -3   3  10      357.63      351.04     18.23 o 
  -2   3  10     7506.21     7054.67     67.90 o 
  -1   3  10      133.72      106.77     14.47 o 
   0   3  10      903.87      871.78     25.68 o 
   1   3  10      626.51      546.79     20.32 o 
   2   3  10    16032.92    15800.84    209.15 o 
   3   3  10      154.30      137.11     23.06 o 
   4   3  10     3942.29     3884.27     86.01 o 
   5   3  10     1123.56     1170.58     50.89 o 
   6   3  10     1000.27     1038.12     98.62 o 
   7   3  10      833.79      876.33     54.90 o 
   8   3  10     3914.33     4027.23    108.28 o 
   9   3  10        7.55      -11.24     31.37 o 
 -10   4  10       14.67        1.87     23.79 o 
  -9   4  10       16.26       17.83     21.71 o 
  -8   4  10       65.47       32.65     20.06 o 
  -7   4  10      720.03      723.52     36.78 o 
  -6   4  10     1448.51     1458.37     36.97 o 
  -5   4  10      352.65      308.59     21.12 o 
  -4   4  10      296.68      302.81     19.04 o 
  -3   4  10      100.87       90.92     11.51 o 
  -2   4  10       21.44       13.38     10.34 o 
  -1   4  10      372.16      389.61     18.07 o 
   0   4  10      622.05      596.97     25.91 o 
   1   4  10        0.10      -14.85      9.90 o 
   2   4  10     4883.48     4879.91     91.35 o 
   3   4  10      140.33      106.30     22.59 o 
   4   4  10      259.37      252.54     28.67 o 
   5   4  10      411.64      398.47     50.44 o 
   6   4  10     1309.48     1303.35     57.51 o 
   7   4  10        2.39       22.01     27.83 o 
   8   4  10        0.77       -8.05     41.18 o 
 -10   5  10     5512.89     5738.99    126.76 o 
  -9   5  10      457.70      472.64     34.16 o 
  -8   5  10     1309.61     1288.55     47.25 o 
  -7   5  10     2399.26     2338.85     58.89 o 
  -6   5  10     2200.07     2346.57     82.75 o 
  -5   5  10     1449.45     1448.45     39.52 o 
  -4   5  10    17883.07    17904.14    164.12 o 
  -3   5  10      294.57      316.56     16.70 o 
  -2   5  10    12030.44    11897.51    114.05 o 
  -1   5  10     9696.36     9708.24     97.52 o 
   0   5  10     4870.92     4994.17     60.90 o 
   1   5  10     2781.36     2757.81     46.91 o 
   2   5  10    20527.09    20261.62    299.37 o 
   3   5  10      784.71      743.90     39.71 o 
   4   5  10     1981.91     1927.92     61.38 o 
   5   5  10     1556.20     1545.09     58.19 o 
   6   5  10      739.43      689.75     45.07 o 
   7   5  10      351.87      321.64     39.19 o 
   8   5  10     2300.45     2158.46     86.29 o 
 -10   6  10       41.95        3.20     22.77 o 
  -9   6  10      943.96      998.08     45.13 o 
  -8   6  10     1058.71      944.70     45.60 o 
  -7   6  10       19.79      -13.64     18.67 o 
  -6   6  10       62.42       28.95     19.26 o 
  -5   6  10      420.43      391.47     28.37 o 
  -4   6  10       38.37       33.66     13.12 o 
  -3   6  10     4375.49     4396.39     61.37 o 
  -2   6  10        3.27        3.13     10.86 o 
  -1   6  10     3302.16     3176.99     46.65 o 
   0   6  10      846.46      749.28     24.15 o 
   1   6  10     1087.61     1072.03     33.81 o 
   2   6  10     1650.47     1639.48     52.51 o 
   3   6  10     1328.31     1269.41     48.74 o 
   4   6  10      754.10      797.07     43.19 o 
   5   6  10       92.39       45.19     25.21 o 
   6   6  10      280.55      268.22     35.61 o 
   7   6  10      172.10      143.60     39.43 o 
   8   6  10      116.45      144.53     35.76 o 
 -10   7  10      860.59      817.30     62.03 o 
  -9   7  10      440.38      412.58     34.82 o 
  -8   7  10      141.04      131.71     25.15 o 
  -7   7  10      568.37      551.62     35.01 o 
  -6   7  10      406.54      451.87     31.29 o 
  -5   7  10     2642.85     2499.78    117.75 o 
  -4   7  10      668.88      672.38     32.86 o 
  -3   7  10      840.31      790.76     30.48 o 
  -2   7  10     4131.88     4031.51     54.59 o 
  -1   7  10     4112.27     3956.62     55.56 o 
   0   7  10      507.14      504.29     22.06 o 
   1   7  10     3785.33     3714.64     58.33 o 
   2   7  10     2860.91     2800.51     52.87 o 
   3   7  10      537.76      487.88     34.35 o 
   4   7  10     1417.30     1374.43     54.84 o 
   5   7  10     1368.87     1410.38     58.24 o 
   6   7  10       16.15      -35.84     23.89 o 
   7   7  10     1192.15     1229.75     80.45 o 
   8   7  10      961.08      966.75     59.56 o 
 -10   8  10        0.15      -28.52     21.58 o 
  -9   8  10     1616.55     1586.58     62.42 o 
  -8   8  10     3026.01     2903.54     71.63 o 
  -7   8  10      361.93      449.82     38.97 o 
  -6   8  10     5916.02     5594.20    103.70 o 
  -5   8  10     4682.26     4566.43     88.62 o 
  -4   8  10       82.42       53.69     18.45 o 
  -3   8  10     7124.20     6924.39    197.16 o 
  -2   8  10     4928.76     4988.18     63.54 o 
  -1   8  10      739.88      724.21     25.62 o 
   0   8  10     7654.77     7645.69     85.49 o 
   1   8  10     5059.44     5037.61     63.57 o 
   2   8  10       28.44        4.51     14.32 o 
   3   8  10     2820.10     2840.69     73.32 o 
   4   8  10     2822.38     2872.87     77.13 o 
   5   8  10        9.41       -2.84     24.78 o 
   6   8  10     4378.51     4382.48    105.45 o 
   7   8  10       94.72       95.39     32.35 o 
   8   8  10      300.74      311.71     42.79 o 
  -9   9  10      288.50      318.88     34.07 o 
  -8   9  10      187.38      203.98     29.65 o 
  -7   9  10        1.87       -5.03     20.17 o 
  -6   9  10       21.47       10.90     32.54 o 
  -5   9  10      277.25      299.66     34.24 o 
  -4   9  10     1138.97     1065.95     40.37 o 
  -3   9  10        0.28       -0.13     21.11 o 
  -2   9  10      498.53      488.62     28.56 o 
  -1   9  10     2039.64     1968.91     39.24 o 
   0   9  10      112.90      113.99     18.59 o 
   1   9  10      138.22      153.00     16.02 o 
   2   9  10       23.48       17.00     14.59 o 
   3   9  10     1175.66     1056.84     55.19 o 
   4   9  10      718.24      676.67     64.34 o 
   5   9  10       22.46       18.88     26.05 o 
   6   9  10        8.24       -1.83     33.19 o 
   7   9  10      108.54       61.88     32.17 o 
   8   9  10      248.54      233.65     41.54 o 
  -9  10  10      853.02      836.65     48.43 o 
  -8  10  10     2358.41     2344.78     66.49 o 
  -7  10  10       11.83        9.94     21.30 o 
  -6  10  10     2149.38     2211.96    100.11 o 
  -5  10  10      411.03      417.84     30.74 o 
  -4  10  10      603.56      598.70     47.02 o 
  -3  10  10     4132.72     4238.79     93.06 o 
  -2  10  10     1169.20     1071.96     47.74 o 
  -1  10  10      646.95      664.51     26.15 o 
   0  10  10     9020.04     9018.24     98.60 o 
   1  10  10     1588.02     1588.45     33.51 o 
   2  10  10      416.28      441.21     23.64 o 
   3  10  10     3013.06     2962.04     77.32 o 
   4  10  10     4118.55     3991.51    135.93 o 
   5  10  10     1107.65     1014.32     53.94 o 
   6  10  10     3105.28     3344.99    115.40 o 
   7  10  10      139.29      207.59     37.31 o 
  -9  11  10      119.49      101.78     28.77 o 
  -8  11  10     1694.22     1697.79     59.19 o 
  -7  11  10      407.62      441.39     44.16 o 
  -6  11  10      745.02      743.00     40.17 o 
  -5  11  10      879.68      795.12     40.19 o 
  -4  11  10     9623.40     9454.71    129.96 o 
  -3  11  10      129.47      126.16     27.87 o 
  -2  11  10        2.64       -3.42     21.36 o 
  -1  11  10      223.50      211.95     18.35 o 
   0  11  10     1150.32     1127.24     30.13 o 
   1  11  10       10.87        4.12     18.46 o 
   2  11  10     3770.29     3790.37     61.00 o 
   3  11  10        5.09      -25.65     18.25 o 
   4  11  10     1350.29     1342.48     68.74 o 
   5  11  10      773.55      730.77     48.47 o 
   6  11  10        6.34       -7.30     28.00 o 
   7  11  10      194.78      242.05     39.43 o 
  -8  12  10      255.52      286.00     33.21 o 
  -7  12  10        9.49       14.80     31.84 o 
  -6  12  10     3047.94     2954.49     71.90 o 
  -5  12  10      958.05      943.11     43.02 o 
  -4  12  10      161.06      121.85     24.51 o 
  -3  12  10     1157.97     1030.14     49.41 o 
  -2  12  10     5339.21     5241.43    105.95 o 
  -1  12  10      297.30      302.79     25.36 o 
   0  12  10     2770.46     2772.35     45.13 o 
   1  12  10      222.14      210.39     18.12 o 
   2  12  10      364.93      325.58     24.65 o 
   3  12  10     3018.37     2995.41     65.28 o 
   4  12  10     1584.27     1575.64     51.07 o 
   5  12  10        4.20       -7.23     25.99 o 
   6  12  10       73.68       82.95     31.02 o 
   7  12  10       96.40      126.28     36.86 o 
  -8  13  10      952.63      954.23     48.84 o 
  -7  13  10     1748.38     1636.88     57.78 o 
  -6  13  10      881.86      824.61     43.82 o 
  -5  13  10     3547.01     3413.54     76.03 o 
  -4  13  10     2430.00     2486.32     63.53 o 
  -3  13  10      302.71      296.05     34.04 o 
  -2  13  10     2031.85     1924.19     68.62 o 
  -1  13  10     2173.83     2136.34     53.85 o 
   0  13  10      751.49      773.15     31.88 o 
   1  13  10     2986.49     3046.72     49.57 o 
   2  13  10     7048.64     7053.90    105.02 o 
   3  13  10       22.11       37.35     20.57 o 
   4  13  10     3651.14     3828.61     77.60 o 
   5  13  10     2098.75     2008.88     73.49 o 
   6  13  10      360.20      328.04     55.26 o 
  -8  14  10      111.54       38.05     29.12 o 
  -7  14  10       47.01        6.29     23.14 o 
  -6  14  10       13.92       40.24     23.56 o 
  -5  14  10        5.85        7.51     22.63 o 
  -4  14  10       46.20        8.17     22.68 o 
  -3  14  10      211.81      220.27     32.56 o 
  -2  14  10       51.63       33.17     25.41 o 
  -1  14  10       36.10       11.43     17.03 o 
   0  14  10       77.08       64.74     18.23 o 
   1  14  10       60.46       53.00     18.14 o 
   2  14  10       10.81      -27.11     18.07 o 
   3  14  10      366.06      395.86     36.93 o 
   4  14  10        2.47      -25.83     31.20 o 
   5  14  10      199.53      132.20     46.87 o 
   6  14  10       20.53      -27.11     37.78 o 
  -7  15  10     2914.68     2970.47     79.20 o 
  -6  15  10      179.71      168.86     29.02 o 
  -5  15  10     1918.02     1902.80     95.58 o 
  -4  15  10     3887.03     3769.03     80.32 o 
  -3  15  10     2426.70     2295.81     75.25 o 
  -2  15  10       20.51       -9.07     23.41 o 
  -1  15  10     1937.79     2026.13     48.74 o 
   0  15  10      722.12      718.30     32.71 o 
   1  15  10      743.85      741.52     33.25 o 
   2  15  10     2104.28     2116.11     59.08 o 
   3  15  10      476.29      354.93     37.01 o 
   4  15  10     1291.96     1375.71     84.26 o 
   5  15  10     1823.42     1884.55    105.41 o 
  -7  16  10       27.37       35.54     26.40 o 
  -6  16  10      830.54      792.58     46.22 o 
  -5  16  10       31.42       42.95     27.94 o 
  -4  16  10        5.17      -27.34     20.63 o 
  -3  16  10      103.60      138.03     33.24 o 
  -2  16  10     1729.71     1803.41     99.94 o 
  -1  16  10      553.48      582.86     49.62 o 
   0  16  10     3859.81     3940.63     68.46 o 
   1  16  10      413.62      450.82     30.40 o 
   2  16  10       41.28      -11.34     20.42 o 
   3  16  10      541.09      526.46     58.24 o 
   4  16  10     1249.50     1355.02     61.24 o 
   5  16  10      126.69       62.09     32.63 o 
  -6  17  10       32.17        4.00     26.12 o 
  -5  17  10      365.39      427.11     37.76 o 
  -4  17  10      467.11      434.74     44.45 o 
  -3  17  10      200.67      239.03     37.99 o 
  -2  17  10      143.08      193.72     29.86 o 
  -1  17  10      302.32      275.05     25.82 o 
   0  17  10       13.38        7.09     18.58 o 
   1  17  10      767.20      867.96     41.61 o 
   2  17  10      143.73      151.25     32.50 o 
   3  17  10       87.69       71.08     40.70 o 
   4  17  10      484.23      601.09     66.59 o 
  -5  18  10      611.27      647.65     44.04 o 
  -4  18  10       67.59       19.32     30.62 o 
  -3  18  10     1511.09     1541.65     66.92 o 
  -2  18  10     1962.92     1978.15     62.07 o 
  -1  18  10      112.94      111.58     23.42 o 
   0  18  10     4794.30     4816.13     79.55 o 
   1  18  10      572.37      510.36     45.11 o 
   2  18  10        4.00      -22.85     25.12 o 
   3  18  10      644.20      619.66     64.05 o 
  -4  19  10       82.93       46.87     34.69 o 
  -3  19  10       60.41       18.71     27.54 o 
  -2  19  10      713.55      741.79     45.42 o 
  -1  19  10       71.78       59.61     22.12 o 
   0  19  10      191.84      217.15     44.53 o 
   1  19  10       25.86       16.73     29.92 o 
   2  19  10      380.11      329.84     57.60 o 
  -2  20  10     1040.06     1042.98     43.97 o 
  -1  20  10      396.92      461.07     49.94 o 
   0  20  10     2262.07     2464.00     71.59 o 
   1  20  10      777.87      726.85     54.77 o 
  -9   1  11      924.35      899.15     48.97 o 
  -8   1  11      206.20      225.08     19.96 o 
  -7   1  11     6203.03     6416.13     84.85 o 
  -6   1  11     1644.93     1675.74     48.03 o 
  -5   1  11     4846.82     4870.00     60.57 o 
  -4   1  11     1685.19     1617.66     32.21 o 
  -3   1  11      310.69      302.72     16.66 o 
  -2   1  11    10986.07    10659.34    105.08 o 
  -1   1  11    15309.55    14752.76    189.33 o 
   0   1  11      169.92      119.75     19.09 o 
   1   1  11     1947.44     1798.22     50.44 o 
   2   1  11     1337.65     1472.47     48.62 o 
   3   1  11      619.29      584.19     64.43 o 
   4   1  11     2824.47     2872.01     75.29 o 
   5   1  11     4084.05     4055.59     95.56 o 
   6   1  11      499.37      481.41     41.26 o 
   7   1  11     1622.44     1569.99     67.72 o 
   8   1  11     1000.44     1007.08     59.99 o 
 -10   2  11      454.41      478.43     42.31 o 
  -9   2  11      390.54      398.78     45.35 o 
  -8   2  11      666.74      681.57     56.60 o 
  -7   2  11      122.54      151.85     20.52 o 
  -6   2  11     4687.68     4567.20     94.54 o 
  -5   2  11      219.11      249.09     18.59 o 
  -4   2  11      128.60      132.34     16.32 o 
  -3   2  11     1121.46      987.40     23.83 o 
  -2   2  11     5352.48     5398.26     58.17 o 
  -1   2  11     3178.02     3112.73     54.17 o 
   0   2  11     1204.52     1153.23     40.11 o 
   1   2  11       35.65       28.09     16.55 o 
   2   2  11      912.02      960.58     41.38 o 
   3   2  11     3396.56     3466.25     79.12 o 
   4   2  11      523.01      515.53     36.67 o 
   5   2  11      216.09      172.20     46.71 o 
   6   2  11     1273.90     1339.56     58.95 o 
   7   2  11       35.96       29.01     28.74 o 
   8   2  11       54.69        1.52     30.71 o 
 -10   3  11     1328.92     1374.10     63.34 o 
  -9   3  11      482.43      462.15     40.40 o 
  -8   3  11      153.36      122.47     26.76 o 
  -7   3  11      221.41      259.87     25.86 o 
  -6   3  11       18.96        9.38     13.50 o 
  -5   3  11     1435.86     1414.53     41.35 o 
  -4   3  11      934.17      916.82     25.94 o 
  -3   3  11      242.01      251.12     18.88 o 
  -2   3  11     5069.97     4973.08     55.24 o 
  -1   3  11     7220.50     6872.04     76.23 o 
   0   3  11       59.45       45.41     12.79 o 
   1   3  11      397.88      371.55     27.22 o 
   2   3  11     1835.61     1822.25     69.02 o 
   3   3  11     2516.46     2470.56     71.16 o 
   4   3  11      316.22      321.91     31.74 o 
   5   3  11      845.25      880.90     48.61 o 
   6   3  11        2.13      -13.44     24.63 o 
   7   3  11      312.57      304.18     52.56 o 
   8   3  11      393.04      398.07     65.93 o 
 -10   4  11     1319.57     1252.13     61.65 o 
  -9   4  11     1517.48     1424.18     61.56 o 
  -8   4  11     1397.05     1418.84     49.83 o 
  -7   4  11      323.72      303.39     27.91 o 
  -6   4  11     6364.71     6378.41     82.08 o 
  -5   4  11     6821.94     6991.47     85.08 o 
  -4   4  11     1947.66     1867.42     52.27 o 
  -3   4  11     6564.20     6302.02    103.95 o 
  -2   4  11     1875.99     1783.22     49.35 o 
  -1   4  11     1951.09     1929.29     36.00 o 
   0   4  11     8775.67     8499.07    101.16 o 
   1   4  11      763.54      776.70     36.80 o 
   2   4  11      360.39      347.54     51.74 o 
   3   4  11     8907.97     8852.29    174.47 o 
   4   4  11      957.05      942.09     67.83 o 
   5   4  11     1331.99     1301.12     55.62 o 
   6   4  11     2061.80     2097.27    174.46 o 
   7   4  11     2647.73     2562.50     99.59 o 
   8   4  11      112.22      113.78     37.18 o 
 -10   5  11       43.16       49.98     30.22 o 
  -9   5  11       55.10       48.32     22.98 o 
  -8   5  11        0.54       -4.67     18.89 o 
  -7   5  11     1367.92     1342.46     47.46 o 
  -6   5  11        0.04       -1.50     18.48 o 
  -5   5  11      676.22      654.31     27.21 o 
  -4   5  11       31.20       39.51     15.83 o 
  -3   5  11     2099.66     2033.71     33.62 o 
  -2   5  11       59.87       51.38     12.39 o 
  -1   5  11        0.98       -1.83     10.95 o 
   0   5  11     4434.27     4314.08     57.10 o 
   1   5  11       47.39       72.42     32.21 o 
   2   5  11       92.58       63.94     21.61 o 
   3   5  11     2292.89     2305.83     66.80 o 
   4   5  11      110.66      103.18     25.43 o 
   5   5  11      678.53      641.91     43.45 o 
   6   5  11        4.18      -32.30     24.75 o 
   7   5  11      188.77      123.16     33.73 o 
   8   5  11        2.73      -11.57     31.86 o 
 -10   6  11      655.96      713.97     43.93 o 
  -9   6  11     2068.71     2002.44     65.86 o 
  -8   6  11       79.12       97.88     23.90 o 
  -7   6  11      647.69      601.40     36.92 o 
  -6   6  11     6076.59     5969.28    106.29 o 
  -5   6  11     4269.48     4376.01     78.97 o 
  -4   6  11      792.46      769.21     31.86 o 
  -3   6  11     7882.02     7676.10     87.77 o 
  -2   6  11      994.77      917.53     26.91 o 
  -1   6  11      441.94      456.06     21.34 o 
   0   6  11     5087.78     4962.22     63.49 o 
   1   6  11     2562.97     2563.53     50.08 o 
   2   6  11     6613.38     6803.17    118.42 o 
   3   6  11     3894.95     4123.59    121.50 o 
   4   6  11      766.63      686.07     42.78 o 
   5   6  11      164.47      108.27     28.73 o 
   6   6  11     2112.15     2141.04    143.48 o 
   7   6  11      170.52      220.04     47.75 o 
   8   6  11      316.31      210.31     39.11 o 
  -9   7  11        3.96       -1.05     22.24 o 
  -8   7  11     1893.08     1860.99     76.87 o 
  -7   7  11     5248.22     5329.08    116.74 o 
  -6   7  11       52.50       -1.57     26.97 o 
  -5   7  11     1654.91     1566.31     72.69 o 
  -4   7  11     1683.43     1631.52     58.01 o 
  -3   7  11     1363.59     1284.10     39.86 o 
  -2   7  11     3288.28     3257.44     49.69 o 
  -1   7  11     7155.59     7063.87     81.32 o 
   0   7  11     4325.09     4256.51     58.91 o 
   1   7  11     4207.68     3989.92     58.17 o 
   2   7  11       10.02      -27.21     18.14 o 
   3   7  11       23.67       41.27     23.52 o 
   4   7  11     3050.82     2927.25     89.40 o 
   5   7  11     4512.85     4431.67    102.96 o 
   6   7  11      630.61      619.50     47.17 o 
   7   7  11     1357.69     1301.08     65.34 o 
   8   7  11      297.88      306.78     48.39 o 
  -9   8  11     1044.18     1036.51     49.14 o 
  -8   8  11       28.29       11.54     21.61 o 
  -7   8  11      774.42      752.13     41.28 o 
  -6   8  11     1061.18     1140.11     61.52 o 
  -5   8  11     2324.58     2185.78     77.00 o 
  -4   8  11       45.61        0.01     44.24 o 
  -3   8  11     2441.44     2412.60     54.81 o 
  -2   8  11      681.45      662.00     25.10 o 
  -1   8  11     1532.71     1549.98     35.87 o 
   0   8  11      789.75      793.46     27.61 o 
   1   8  11      597.87      594.83     26.30 o 
   2   8  11     1673.44     1693.88     56.10 o 
   3   8  11     1264.99     1168.34     50.37 o 
   4   8  11        6.65      -27.93     22.72 o 
   5   8  11      166.21      149.66     31.58 o 
   6   8  11      419.45      574.22     59.05 o 
   7   8  11      861.08      860.83     56.66 o 
  -9   9  11       52.99       53.28     25.68 o 
  -8   9  11     3581.76     3597.61    154.95 o 
  -7   9  11     2326.03     2262.07     63.46 o 
  -6   9  11       37.79       59.97     22.19 o 
  -5   9  11     1905.55     1968.73     55.32 o 
  -4   9  11     4169.04     4184.76     94.94 o 
  -3   9  11     1868.88     1875.92     61.87 o 
  -2   9  11     2356.03     2318.87     60.49 o 
  -1   9  11    13471.79    13586.44    198.19 o 
   0   9  11      325.64      368.68     21.40 o 
   1   9  11     5751.77     5734.12     75.34 o 
   2   9  11     1991.92     2094.29     60.14 o 
   3   9  11     1122.41     1032.71     49.08 o 
   4   9  11     1876.50     1904.00     65.93 o 
   5   9  11     3946.59     4056.22    101.20 o 
   6   9  11       15.61      -30.00     51.75 o 
   7   9  11     1275.43     1457.90     68.91 o 
  -9  10  11       22.71       45.91     26.18 o 
  -8  10  11      383.97      440.86     41.91 o 
  -7  10  11        0.72      -11.84     21.22 o 
  -6  10  11      120.46      119.82     25.43 o 
  -5  10  11       27.17       33.19     21.25 o 
  -4  10  11     1342.30     1344.59     57.17 o 
  -3  10  11      673.55      628.36     53.75 o 
  -2  10  11      206.43      256.07     23.88 o 
  -1  10  11      163.88      210.50     18.96 o 
   0  10  11     1609.36     1652.23     38.18 o 
   1  10  11      118.27      143.62     17.99 o 
   2  10  11       65.08       28.14     19.73 o 
   3  10  11      128.51       58.76     32.88 o 
   4  10  11       28.01       21.26     25.67 o 
   5  10  11      208.39      246.46     36.23 o 
   6  10  11      500.90      443.62     47.83 o 
   7  10  11      107.26       48.13     33.74 o 
  -8  11  11     1893.66     1988.51     64.95 o 
  -7  11  11     1102.30     1186.70     50.38 o 
  -6  11  11       40.22       18.50     24.81 o 
  -5  11  11     2017.67     1920.08     56.28 o 
  -4  11  11     2667.07     2680.40     89.16 o 
  -3  11  11      269.13      203.78     31.26 o 
  -2  11  11     6715.26     6698.54    100.62 o 
  -1  11  11     2199.48     2165.94     52.72 o 
   0  11  11        0.48      -19.04     12.69 o 
   1  11  11     2684.33     2677.78     51.26 o 
   2  11  11     3603.50     3518.22     95.31 o 
   3  11  11      305.67      297.63     28.24 o 
   4  11  11     1178.60     1277.44     57.83 o 
   5  11  11     1078.03     1012.61     55.82 o 
   6  11  11       92.52       38.02     34.35 o 
   7  11  11     1235.22     1298.47     67.96 o 
  -8  12  11      199.44      223.06     32.50 o 
  -7  12  11       17.22       13.20     23.10 o 
  -6  12  11     1212.37     1233.81     50.54 o 
  -5  12  11      245.36      256.64     48.77 o 
  -4  12  11     1701.47     1780.49    133.91 o 
  -3  12  11     4567.36     4606.21    146.46 o 
  -2  12  11      193.53      205.43     24.86 o 
  -1  12  11     1692.27     1592.76     57.01 o 
   0  12  11     4840.87     5060.69     70.90 o 
   1  12  11     4652.27     4506.91    180.72 o 
   2  12  11      151.90      159.10     26.59 o 
   3  12  11     2290.28     2426.01     90.09 o 
   4  12  11       75.38       67.29     24.25 o 
   5  12  11      183.76      170.03     33.81 o 
   6  12  11      455.72      484.04     46.22 o 
  -8  13  11       34.48       37.70     27.31 o 
  -7  13  11       19.76       36.04     25.51 o 
  -6  13  11        0.33      -11.09     21.57 o 
  -5  13  11        0.41       -5.43     21.89 o 
  -4  13  11      440.83      452.65     41.50 o 
  -3  13  11      254.68      238.32     33.28 o 
  -2  13  11      159.18      157.98     23.37 o 
  -1  13  11        3.01      -14.54     17.53 o 
   0  13  11      651.55      627.59     29.91 o 
   1  13  11       65.97       42.26     25.21 o 
   2  13  11      205.41      264.22     27.66 o 
   3  13  11       28.38        9.57     21.35 o 
   4  13  11        0.33       20.28     21.98 o 
   5  13  11       32.55       14.66     28.40 o 
   6  13  11      122.01       72.68     33.15 o 
  -7  14  11      119.02      102.39     29.00 o 
  -6  14  11     1716.83     1762.04     62.76 o 
  -5  14  11      760.79      844.53     44.28 o 
  -4  14  11     1476.39     1489.17     64.33 o 
  -3  14  11     4944.34     4926.67    109.69 o 
  -2  14  11      171.15      122.61     23.46 o 
  -1  14  11      770.76      792.86     33.12 o 
   0  14  11     3628.78     3631.29     63.72 o 
   1  14  11     2238.40     2360.01     60.97 o 
   2  14  11     1033.75     1071.80     53.77 o 
   3  14  11     1934.12     1979.59     74.86 o 
   4  14  11      102.83       44.11     55.03 o 
   5  14  11      325.68      268.70     54.60 o 
  -7  15  11      457.33      456.93     40.84 o 
  -6  15  11        5.67       -8.30     23.34 o 
  -5  15  11       97.48       28.58     25.48 o 
  -4  15  11      127.44      148.81     65.10 o 
  -3  15  11       35.39       35.41     27.65 o 
  -2  15  11      286.50      271.85     28.40 o 
  -1  15  11      673.62      620.43     31.99 o 
   0  15  11      117.42      135.67     21.40 o 
   1  15  11      350.34      356.31     30.64 o 
   2  15  11      137.62      160.95     60.21 o 
   3  15  11        0.09      -17.63     24.12 o 
   4  15  11      128.28      177.93     46.03 o 
   5  15  11      473.55      381.23     59.19 o 
  -6  16  11      343.36      378.23     64.84 o 
  -5  16  11      259.99      265.92     33.65 o 
  -4  16  11     1108.33     1182.98     61.29 o 
  -3  16  11     1927.71     1853.82     91.40 o 
  -2  16  11      229.83      200.12     28.11 o 
  -1  16  11       10.54      -15.71     17.97 o 
   0  16  11     1268.90     1315.50     52.64 o 
   1  16  11     1523.93     1503.29     51.66 o 
   2  16  11      123.03      116.30     30.48 o 
   3  16  11      809.57      868.26     76.06 o 
   4  16  11       36.36       53.76     47.37 o 
  -5  17  11     1108.90     1238.34     95.89 o 
  -4  17  11     1662.30     1736.44     72.78 o 
  -3  17  11      928.42      995.45     57.79 o 
  -2  17  11      921.65      933.18     40.10 o 
  -1  17  11     1395.29     1296.11     43.68 o 
   0  17  11      179.60      206.68     34.78 o 
   1  17  11     2009.59     2164.65     61.88 o 
   2  17  11      726.18      628.87     64.37 o 
   3  17  11        1.66        0.45     37.44 o 
  -4  18  11       22.96       -7.86     29.88 o 
  -3  18  11        2.61      -11.03     29.44 o 
  -2  18  11      239.87      240.80     29.33 o 
  -1  18  11      402.86      484.18     32.61 o 
   0  18  11       86.58      129.57     27.13 o 
   1  18  11       22.18        2.33     29.00 o 
   2  18  11        1.79      -16.17     38.09 o 
  -3  19  11        9.61      -36.87     24.58 o 
  -2  19  11     1279.34     1316.52     47.73 o 
  -1  19  11      631.93      683.18     36.95 o 
   0  19  11       81.96       47.59     60.19 o 
   1  19  11     1548.91     1663.33     90.18 o 
  -8   0  12      607.18      669.00     42.44 o 
  -7   0  12     2714.21     2648.66    103.32 o 
  -6   0  12    16455.23    16160.97    312.50 o 
  -5   0  12     3354.77     3352.03     70.99 o 
  -4   0  12     1333.53     1273.88     68.21 o 
  -3   0  12     5985.30     5719.02     97.61 o 
  -2   0  12     3196.83     3288.49     70.73 o 
  -1   0  12     4842.81     4931.39    123.71 o 
   0   0  12     8134.47     8218.52    177.92 o 
   1   0  12      170.03      163.13     31.14 o 
   2   0  12     3850.65     3932.46    118.02 o 
   3   0  12     4258.04     4132.74    127.46 o 
   4   0  12      760.60      762.09     63.16 o 
   5   0  12      602.11      543.39     60.54 o 
   6   0  12     5435.05     5265.04    167.14 o 
   7   0  12      100.38      105.84     46.84 o 
   8   0  12      431.72      424.47     65.29 o 
  -9   1  12       60.57       83.57     26.70 o 
  -8   1  12       29.23       13.69     19.83 o 
  -7   1  12       96.46      110.73     20.95 o 
  -6   1  12       74.45      119.02     18.51 o 
  -5   1  12      921.84      957.74     27.95 o 
  -4   1  12      267.25      277.09     17.22 o 
  -3   1  12     1470.22     1474.68     37.91 o 
  -2   1  12     2020.98     1961.44     37.87 o 
  -1   1  12        3.18        6.67     15.50 o 
   0   1  12       47.74       39.81     19.36 o 
   1   1  12     1415.36     1415.88     47.90 o 
   2   1  12      267.22      228.23     26.53 o 
   3   1  12     1449.19     1419.42     53.40 o 
   4   1  12      394.81      349.34     40.08 o 
   5   1  12      183.96      201.42     31.84 o 
   6   1  12      176.20      198.07     33.78 o 
   7   1  12      459.17      473.61     44.37 o 
   8   1  12      129.44      179.74     95.02 o 
  -9   2  12     2449.39     2372.87    128.07 o 
  -8   2  12      544.90      577.93     41.63 o 
  -7   2  12     1108.86     1044.39    104.38 o 
  -6   2  12      332.38      379.92     30.57 o 
  -5   2  12      414.53      458.92     25.87 o 
  -4   2  12      954.19      971.90     27.93 o 
  -3   2  12     2416.05     2302.71     47.52 o 
  -2   2  12     1159.41     1261.24     31.17 o 
  -1   2  12     2520.41     2594.90     73.19 o 
   0   2  12     2693.50     2659.63     62.32 o 
   1   2  12      575.38      553.81     34.25 o 
   2   2  12     2509.53     2417.14     68.39 o 
   3   2  12     5745.85     5952.37    112.17 o 
   4   2  12      428.40      399.23     35.92 o 
   5   2  12     1714.58     1752.60     64.04 o 
   6   2  12      768.34      893.63     92.19 o 
   7   2  12       21.07       21.59     29.46 o 
   8   2  12      294.81      339.14     44.18 o 
 -10   3  12     1168.74     1104.56     58.98 o 
  -9   3  12      367.42      415.07     57.88 o 
  -8   3  12     1304.59     1377.44     58.67 o 
  -7   3  12      967.40      967.08     50.98 o 
  -6   3  12      122.65      128.81     30.96 o 
  -5   3  12     6395.17     6320.08    160.51 o 
  -4   3  12     6838.33     6853.26    134.47 o 
  -3   3  12     2405.77     2300.41     36.87 o 
  -2   3  12     2338.89     2352.36     37.20 o 
  -1   3  12     2908.90     2772.40     44.45 o 
   0   3  12     1455.15     1312.05     45.28 o 
   1   3  12     7149.11     7154.06    118.47 o 
   2   3  12     4747.15     4797.88     95.19 o 
   3   3  12     1463.38     1515.65     55.39 o 
   4   3  12      965.24      947.52     48.15 o 
   5   3  12      861.90      859.94     49.13 o 
   6   3  12       59.79       48.03     31.86 o 
   7   3  12     1336.47     1447.29    101.08 o 
   8   3  12      738.82      705.91     55.75 o 
 -10   4  12      108.21       93.95     31.86 o 
  -9   4  12     1037.58     1100.03     57.71 o 
  -8   4  12       54.28       17.01     32.28 o 
  -7   4  12      193.49      193.58     25.44 o 
  -6   4  12     1397.99     1296.46     51.11 o 
  -5   4  12     1965.20     2036.95     42.85 o 
  -4   4  12      154.64      137.58     16.79 o 
  -3   4  12      501.53      490.83     21.80 o 
  -2   4  12     1156.46     1053.50     28.77 o 
  -1   4  12      178.66      184.47     16.03 o 
   0   4  12       69.87       46.82     19.26 o 
   1   4  12       59.55       40.42     20.44 o 
   2   4  12       80.83      121.70     44.99 o 
   3   4  12      316.99      288.80     30.64 o 
   4   4  12      351.81      300.97     33.06 o 
   5   4  12        0.45      -32.73     21.82 o 
   6   4  12        5.47      -34.40     22.93 o 
   7   4  12        0.03      -10.67     42.96 o 
   8   4  12       92.63       82.51     35.02 o 
  -9   5  12      154.03      200.70     34.66 o 
  -8   5  12      762.99      767.94     63.55 o 
  -7   5  12      290.79      301.54     29.96 o 
  -6   5  12       25.78       22.21     19.27 o 
  -5   5  12     7280.24     7390.06    104.19 o 
  -4   5  12     1940.30     1992.92     41.79 o 
  -3   5  12     2761.98     2673.58     48.74 o 
  -2   5  12     3806.03     3811.37     54.90 o 
  -1   5  12     2906.79     2805.72     76.34 o 
   0   5  12      262.05      266.38     36.77 o 
   1   5  12     9456.55     9277.43    143.86 o 
   2   5  12     4215.70     4180.61     88.73 o 
   3   5  12     4123.99     3910.77    107.85 o 
   4   5  12     2605.17     2614.22     75.15 o 
   5   5  12      391.91      426.38     83.51 o 
   6   5  12      104.88       39.77     28.31 o 
   7   5  12     2420.35     2441.82    114.94 o 
  -9   6  12     1176.06     1302.74     53.16 o 
  -8   6  12       63.02       51.29     22.83 o 
  -7   6  12      678.82      630.66     37.82 o 
  -6   6  12      248.64      284.43     29.54 o 
  -5   6  12       12.84        5.25     24.24 o 
  -4   6  12     2481.21     2507.74     46.79 o 
  -3   6  12     2014.93     2069.23     42.45 o 
  -2   6  12      725.25      695.33     25.77 o 
  -1   6  12      170.35      185.34     20.20 o 
   0   6  12     3742.57     3670.98     65.55 o 
   1   6  12     1225.07     1208.73     47.93 o 
   2   6  12      299.49      317.61     30.92 o 
   3   6  12     2325.27     2322.07     71.91 o 
   4   6  12       11.92       -7.84     42.19 o 
   5   6  12       36.99       16.36     38.48 o 
   6   6  12      728.55      665.24     48.61 o 
   7   6  12      162.81      158.46     37.05 o 
  -9   7  12       64.77       92.04     30.40 o 
  -8   7  12     1006.49     1019.64     47.65 o 
  -7   7  12      394.17      401.38     33.98 o 
  -6   7  12        7.04        0.46     19.30 o 
  -5   7  12     4464.28     4236.35    101.04 o 
  -4   7  12     4252.38     4319.87     76.49 o 
  -3   7  12        7.91       23.91     13.92 o 
  -2   7  12      866.27      827.91     27.78 o 
  -1   7  12     8234.56     8382.71    118.18 o 
   0   7  12      527.22      538.25     29.78 o 
   1   7  12      416.74      380.75     27.17 o 
   2   7  12      168.06      168.17     26.84 o 
   3   7  12      198.28      186.57     29.49 o 
   4   7  12      851.79      888.85     56.54 o 
   5   7  12       29.26       29.71     31.39 o 
   6   7  12        1.16       15.15     27.92 o 
   7   7  12     1425.19     1648.13     73.84 o 
  -9   8  12     1857.30     1861.47     63.75 o 
  -8   8  12       36.24      109.43     26.28 o 
  -7   8  12     1605.11     1581.71     55.11 o 
  -6   8  12     2101.36     1955.88     62.90 o 
  -5   8  12      123.70       95.84     29.49 o 
  -4   8  12     1069.02     1071.81     51.16 o 
  -3   8  12     3201.62     3125.90     66.09 o 
  -2   8  12      422.52      380.13     26.67 o 
  -1   8  12     1296.15     1354.34     38.75 o 
   0   8  12     7393.60     7457.66    103.33 o 
   1   8  12       78.16       46.32     18.70 o 
   2   8  12     3046.20     3072.18     77.69 o 
   3   8  12      765.55      785.86     45.15 o 
   4   8  12      100.39      102.50     28.20 o 
   5   8  12     2204.11     2132.75     73.88 o 
   6   8  12     2659.49     2841.43     88.72 o 
   7   8  12        0.07       -3.39     32.42 o 
  -9   9  12      223.39      205.55     32.24 o 
  -8   9  12       81.05       92.42     26.97 o 
  -7   9  12      214.89      194.86     29.43 o 
  -6   9  12     1868.45     1920.58     71.74 o 
  -5   9  12      162.39      177.56     31.02 o 
  -4   9  12       21.09       -7.22     21.99 o 
  -3   9  12      840.84      812.16     36.37 o 
  -2   9  12     1398.11     1343.32     45.14 o 
  -1   9  12       49.33       51.38     15.17 o 
   0   9  12       42.74       57.02     18.51 o 
   1   9  12      109.28       67.71     19.84 o 
   2   9  12      334.53      320.09     28.00 o 
   3   9  12        0.54      -30.44     20.30 o 
   4   9  12      255.33      195.81     34.83 o 
   5   9  12       12.54       28.00     27.05 o 
   6   9  12      573.13      559.57     47.37 o 
   7   9  12        6.51      -27.64     28.17 o 
  -8  10  12      574.94      579.75     40.98 o 
  -7  10  12     2209.88     2222.40     70.45 o 
  -6  10  12     1796.91     1977.62     84.37 o 
  -5  10  12      146.13      157.31     31.32 o 
  -4  10  12      607.13      642.03     45.26 o 
  -3  10  12     5440.46     5405.33     89.95 o 
  -2  10  12     2559.97     2475.19     57.81 o 
  -1  10  12     2716.11     2673.50     58.66 o 
   0  10  12     3849.25     3913.05     71.14 o 
   1  10  12      310.98      318.47     26.90 o 
   2  10  12      908.35      833.96     38.42 o 
   3  10  12     1995.34     1982.04     67.64 o 
   4  10  12      199.61      147.07     32.07 o 
   5  10  12     1468.27     1551.52     65.77 o 
   6  10  12     1288.48     1438.67    153.22 o 
  -8  11  12      608.07      614.78     42.72 o 
  -7  11  12      708.40      768.15     44.80 o 
  -6  11  12      543.71      573.22     38.14 o 
  -5  11  12      688.36      572.31     46.70 o 
  -4  11  12      717.81      708.51     46.73 o 
  -3  11  12     1027.18     1143.04     43.48 o 
  -2  11  12       40.38       57.47     19.63 o 
  -1  11  12       55.53       40.41     19.37 o 
   0  11  12      165.10      155.98     21.20 o 
   1  11  12     5478.04     5608.25     91.22 o 
   2  11  12      793.54      821.98     38.67 o 
   3  11  12     1314.07     1308.27     62.12 o 
   4  11  12      301.80      335.09     37.46 o 
   5  11  12      307.01      252.92     36.70 o 
   6  11  12       71.03      100.83     35.49 o 
  -8  12  12      381.73      480.76     41.71 o 
  -7  12  12      578.19      641.36     48.54 o 
  -6  12  12     2081.57     1998.80     61.85 o 
  -5  12  12      284.41      219.26     35.96 o 
  -4  12  12        4.34      -14.98     26.39 o 
  -3  12  12      407.73      422.04     32.02 o 
  -2  12  12     1119.15     1018.76     41.28 o 
  -1  12  12     1736.55     1745.27     49.74 o 
   0  12  12      897.48      920.31     49.09 o 
   1  12  12       25.05       12.80     19.91 o 
   2  12  12     1405.06     1384.51     48.38 o 
   3  12  12     1090.80     1157.25     65.85 o 
   4  12  12      132.24      149.42     47.79 o 
   5  12  12     1174.10     1234.15     63.01 o 
   6  12  12       90.10      151.52     35.23 o 
  -7  13  12     2365.49     2407.12     70.77 o 
  -6  13  12      142.20      112.25     30.28 o 
  -5  13  12     1723.49     1699.49     69.52 o 
  -4  13  12     2610.52     2664.09     81.80 o 
  -3  13  12      366.91      355.43     31.53 o 
  -2  13  12     3043.27     3036.13     99.04 o 
  -1  13  12      977.12      978.38     40.54 o 
   0  13  12       54.47       76.58     22.94 o 
   1  13  12     4774.93     4653.90     92.96 o 
   2  13  12     4575.59     4588.19     85.80 o 
   3  13  12      661.63      582.07     36.84 o 
   4  13  12     1401.37     1492.43     53.20 o 
   5  13  12      356.61      283.01     40.59 o 
  -7  14  12        3.24      -22.01     24.99 o 
  -6  14  12       11.61       10.68     23.71 o 
  -5  14  12        3.70       13.55     29.19 o 
  -4  14  12        0.19      -10.96     26.62 o 
  -3  14  12      329.50      350.52     31.74 o 
  -2  14  12        1.03      -26.07     19.29 o 
  -1  14  12        3.05      -22.70     16.22 o 
   0  14  12       26.54       12.27     22.86 o 
   1  14  12       27.56        5.05     24.92 o 
   2  14  12      614.10      639.16     37.52 o 
   3  14  12        0.08      -30.04     20.02 o 
   4  14  12       75.42       24.30     24.87 o 
   5  14  12       21.93       -3.98     28.54 o 
  -6  15  12       24.70       52.84     27.59 o 
  -5  15  12     1299.74     1201.01     62.37 o 
  -4  15  12      499.80      541.15     48.30 o 
  -3  15  12       32.12       -6.36     21.58 o 
  -2  15  12     1318.86     1350.66     48.89 o 
  -1  15  12      499.82      510.32     30.24 o 
   0  15  12     1198.50     1320.37     76.33 o 
   1  15  12     3345.63     3316.60     90.40 o 
   2  15  12      220.26      290.50     36.20 o 
   3  15  12       67.68       66.08     30.10 o 
   4  15  12     2774.65     3128.72    131.42 o 
  -5  16  12       54.97       97.96     35.75 o 
  -4  16  12      330.79      447.96     44.68 o 
  -3  16  12     1127.11     1166.16     48.79 o 
  -2  16  12     1074.29     1155.07     47.61 o 
  -1  16  12     1192.63     1090.27     40.49 o 
   0  16  12     1757.70     1822.62     64.19 o 
   1  16  12       48.43       39.77     30.08 o 
   2  16  12       81.19       58.07     29.32 o 
   3  16  12      387.97      402.87     58.28 o 
  -5  17  12      319.18      305.92     43.73 o 
  -4  17  12       44.65       28.69     32.20 o 
  -3  17  12        2.94      -17.31     22.29 o 
  -2  17  12     1672.08     1690.02     71.24 o 
  -1  17  12       84.94      104.14     23.66 o 
   0  17  12      711.20      721.94     80.13 o 
   1  17  12      300.51      306.58     38.88 o 
   2  17  12      558.75      490.31     63.94 o 
   3  17  12       46.71       50.66     45.13 o 
  -3  18  12     3595.61     3555.33    108.17 o 
  -2  18  12      837.41      873.31     40.48 o 
  -1  18  12     3653.56     3889.68     74.39 o 
   0  18  12     1504.22     1711.98     58.43 o 
   1  18  12        1.77      -44.92     36.66 o 
  -9   1  13       49.47       62.00     39.12 o 
  -8   1  13     3863.66     3918.14    135.54 o 
  -7   1  13      438.66      481.84     37.71 o 
  -6   1  13     6820.29     6754.11    150.98 o 
  -5   1  13     3744.53     3769.58     75.67 o 
  -4   1  13     4438.89     4240.49     64.63 o 
  -3   1  13       35.91        4.14     13.36 o 
  -2   1  13    10911.55    10632.48    123.13 o 
  -1   1  13     2259.15     2274.19     49.91 o 
   0   1  13     3148.35     3109.10     74.28 o 
   1   1  13      261.18      264.19     27.76 o 
   2   1  13      540.94      553.23     35.54 o 
   3   1  13      775.82      763.27     59.82 o 
   4   1  13     7036.81     6980.82    132.29 o 
   5   1  13      801.35      726.69     47.32 o 
   6   1  13     3471.10     3414.32     95.94 o 
   7   1  13      934.32      989.74    134.64 o 
  -9   2  13      369.44      441.98     42.13 o 
  -8   2  13      371.24      509.63     57.89 o 
  -6   2  13     4112.33     3847.84     68.87 o 
  -5   2  13      312.09      350.92     24.86 o 
  -4   2  13     1404.95     1379.07     33.36 o 
  -3   2  13     2288.71     2150.93     41.21 o 
  -2   2  13      171.25      125.66     16.31 o 
  -1   2  13      872.73      790.63     32.97 o 
   0   2  13     1500.70     1487.67     49.89 o 
   1   2  13      324.80      326.00     53.28 o 
   2   2  13     2094.09     2107.44     62.40 o 
   3   2  13     3894.83     3868.19     94.73 o 
   4   2  13      153.69      154.79     29.81 o 
   5   2  13     1238.12     1129.72     55.60 o 
   6   2  13      295.87      313.21     39.01 o 
   7   2  13       14.74      -16.55     28.73 o 
  -9   3  13      153.37      130.91     44.43 o 
  -8   3  13      278.15      337.32     45.85 o 
  -7   3  13        2.54       -3.41     31.04 o 
  -6   3  13      439.46      479.69     28.48 o 
  -5   3  13     1310.62     1352.31     42.82 o 
  -4   3  13      952.03      932.21     39.28 o 
  -3   3  13       14.88       -5.54     11.28 o 
  -2   3  13     2571.97     2509.44     45.10 o 
  -1   3  13      530.46      504.17     29.28 o 
   0   3  13      992.70      949.72     73.16 o 
   1   3  13      403.14      419.10     52.02 o 
   2   3  13       17.73        4.62     20.89 o 
   3   3  13      372.63      370.36     42.30 o 
   4   3  13     1172.04     1118.73     52.90 o 
   5   3  13       21.05      -50.27     53.59 o 
   6   3  13      127.31      133.09     35.06 o 
   7   3  13      257.92      286.51     40.81 o 
  -9   4  13     2360.07     2359.72    224.17 o 
  -8   4  13      240.14      275.99     40.15 o 
  -7   4  13     1724.24     1717.85     67.61 o 
  -6   4  13     1764.42     1675.59     48.85 o 
  -5   4  13        3.17       30.20     14.80 o 
  -4   4  13     2325.57     2333.47     64.85 o 
  -3   4  13     3157.27     3017.09     44.24 o 
  -2   4  13      113.28      109.39     14.06 o 
  -1   4  13     4910.93     4852.72     71.95 o 
   0   4  13     3534.56     3590.90     65.36 o 
   1   4  13       13.43       13.59     19.90 o 
   2   4  13      617.79      730.34     41.60 o 
   3   4  13     6085.13     5948.14    116.37 o 
   4   4  13      128.59      109.64     28.08 o 
   5   4  13     1995.97     1837.20     68.27 o 
   6   4  13      627.34      590.35     83.77 o 
   7   4  13       72.05       72.40     37.67 o 
  -9   5  13       61.32       49.57     40.24 o 
  -8   5  13      713.32      705.55     41.27 o 
  -7   5  13      622.15      609.27     59.02 o 
  -6   5  13      119.25      101.48     22.99 o 
  -5   5  13      663.60      688.29     35.24 o 
  -4   5  13      120.11      143.73     17.99 o 
  -3   5  13      101.88       76.70     19.24 o 
  -2   5  13      635.82      597.75     24.81 o 
  -1   5  13       22.35        3.10     13.15 o 
   0   5  13      385.58      329.91     27.77 o 
   1   5  13       16.71       -1.38     19.82 o 
   2   5  13     1796.68     1753.00     73.78 o 
   3   5  13     1325.58     1272.33     54.33 o 
   4   5  13      263.82      274.35     43.03 o 
   5   5  13        0.03      -36.47     24.32 o 
   6   5  13      221.40      239.98     36.70 o 
   7   5  13      386.31      385.37     46.04 o 
  -9   6  13     1569.64     1657.09     59.61 o 
  -8   6  13      145.09      151.04     34.14 o 
  -7   6  13      934.25      968.98     45.63 o 
  -6   6  13     3690.24     3537.07     93.94 o 
  -5   6  13       44.56       35.43     24.07 o 
  -4   6  13     2762.85     2778.65     51.05 o 
  -3   6  13     1179.85     1090.54     35.31 o 
  -2   6  13     1144.57     1227.18     32.62 o 
  -1   6  13     3721.84     3654.16     59.56 o 
   0   6  13     2508.42     2482.70     54.93 o 
   1   6  13        6.56      -24.46     38.49 o 
   2   6  13    10753.03    10645.85    167.58 o 
   3   6  13     2004.64     1853.72     90.35 o 
   4   6  13       92.65       79.78     27.81 o 
   5   6  13      980.60      969.30     54.76 o 
   6   6  13     1726.43     1791.20     98.38 o 
   7   6  13      250.11      202.82     40.24 o 
  -9   7  13       19.79       27.15     24.87 o 
  -8   7  13     2285.32     2442.61     69.15 o 
  -7   7  13      901.34      861.62     43.47 o 
  -6   7  13      955.60      912.20     51.86 o 
  -5   7  13      777.85      734.64     37.32 o 
  -4   7  13      140.88      175.62     23.65 o 
  -3   7  13      300.72      302.67     22.60 o 
  -2   7  13     7668.15     7681.70    107.54 o 
  -1   7  13      386.23      416.48     22.02 o 
   0   7  13     2574.96     2538.36     56.06 o 
   1   7  13      228.40      214.90     23.72 o 
   2   7  13     3298.72     3166.33     80.67 o 
   3   7  13      551.84      599.47     41.27 o 
   4   7  13     3205.55     3185.85    210.23 o 
   5   7  13      234.61      205.09     36.05 o 
   6   7  13     1075.54     1132.35     63.17 o 
   7   7  13      707.22      736.32     56.78 o 
  -9   8  13      491.34      502.91     44.10 o 
  -8   8  13       38.77       15.34     24.91 o 
  -7   8  13        0.62        5.67     22.41 o 
  -6   8  13       80.42       80.28     30.67 o 
  -5   8  13      458.45      403.86     39.02 o 
  -4   8  13      522.54      594.10     34.08 o 
  -3   8  13      158.09      169.47     22.78 o 
  -2   8  13      101.34       86.45     21.05 o 
  -1   8  13       21.62      -20.32     13.55 o 
   0   8  13      188.50      220.23     23.83 o 
   1   8  13       61.58       27.57     19.23 o 
   2   8  13      880.29      847.25     62.39 o 
   3   8  13       23.74       -0.04     25.16 o 
   4   8  13      126.20      196.68     33.09 o 
   5   8  13       57.05       46.15     29.27 o 
   6   8  13      311.96      334.70     43.16 o 
  -8   9  13     2721.67     2691.27     77.86 o 
  -7   9  13     1232.31     1177.38     50.59 o 
  -6   9  13      671.40      703.29     50.58 o 
  -5   9  13     2514.41     2560.39    163.07 o 
  -4   9  13      645.30      581.68     34.17 o 
  -3   9  13     1260.66     1204.68     43.56 o 
  -2   9  13     2700.45     2780.51     76.62 o 
  -1   9  13      137.87      125.97     34.87 o 
   0   9  13     2176.39     2130.00     53.08 o 
   1   9  13     2919.00     2931.47     63.73 o 
   2   9  13      903.08      777.77     38.64 o 
   3   9  13      231.04      184.64     31.52 o 
   4   9  13     4129.53     4155.32    102.44 o 
   5   9  13       95.65       63.96     30.23 o 
   6   9  13      921.49      970.90     59.95 o 
  -8  10  13       10.47        4.47     25.33 o 
  -7  10  13      646.49      620.12     44.48 o 
  -6  10  13      140.21       85.09     32.34 o 
  -5  10  13      165.86      116.38     32.66 o 
  -4  10  13      398.31      401.08     31.30 o 
  -3  10  13     1605.69     1626.17     50.63 o 
  -2  10  13      179.25      199.24     25.25 o 
  -1  10  13      148.83      163.61     61.78 o 
   0  10  13       13.31      -26.03     17.35 o 
   1  10  13       56.67       55.28     20.68 o 
   2  10  13        5.15      -28.77     19.18 o 
   3  10  13      106.54       74.57     24.50 o 
   4  10  13      206.60      153.15     34.82 o 
   5  10  13       97.33      110.68     32.65 o 
   6  10  13       34.08       47.20     31.47 o 
  -8  11  13     1309.34     1388.72     58.23 o 
  -7  11  13      465.74      572.48     40.81 o 
  -6  11  13       72.60       18.95     27.81 o 
  -5  11  13     1150.50     1049.34     82.78 o 
  -4  11  13      561.65      566.08     36.07 o 
  -3  11  13      742.33      755.27     49.52 o 
  -2  11  13     3492.70     3409.35     70.77 o 
  -1  11  13      299.92      286.87     34.14 o 
   0  11  13      509.99      503.02     44.66 o 
   1  11  13     3061.09     3026.15     66.73 o 
   2  11  13       93.20       56.44     23.24 o 
   3  11  13      175.51      144.65     32.28 o 
   4  11  13     1906.36     1880.22     94.24 o 
   5  11  13      542.81      576.09     48.71 o 
  -7  12  13      746.40      808.87     46.82 o 
  -6  12  13     1268.93     1304.56     65.55 o 
  -5  12  13      163.73      206.84     36.61 o 
  -4  12  13     4434.43     4345.67     86.30 o 
  -3  12  13     2182.81     2289.10     60.50 o 
  -2  12  13       12.79       -5.34     21.19 o 
  -1  12  13     2183.92     2164.29     70.87 o 
   0  12  13     2101.06     2075.08    143.59 o 
   1  12  13       17.81        0.13     20.96 o 
   2  12  13     2853.31     2901.13     68.49 o 
   3  12  13      700.53      697.25     40.34 o 
   4  12  13      358.68      359.04     33.98 o 
   5  12  13     1200.21     1325.61     83.93 o 
  -7  13  13       52.07       42.48     26.66 o 
  -6  13  13        1.84        4.50     36.07 o 
  -5  13  13      820.63      764.78     52.57 o 
  -4  13  13       43.91       31.48     23.10 o 
  -3  13  13      225.93      245.03     28.59 o 
  -2  13  13        0.63      -19.44     19.45 o 
  -1  13  13      103.48      122.30     30.19 o 
   0  13  13       13.09       -0.25     25.30 o 
   1  13  13      808.85      843.71     51.61 o 
   2  13  13       88.11      111.64     25.98 o 
   3  13  13      187.30      165.37     33.61 o 
   4  13  13       77.48       60.45     33.55 o 
  -6  14  13     2582.35     2671.55     91.95 o 
  -5  14  13       53.07       53.42     30.40 o 
  -4  14  13     3610.25     3552.38     79.34 o 
  -3  14  13     2276.53     2299.35     63.13 o 
  -2  14  13        0.31      -22.84     20.47 o 
  -1  14  13      932.24      888.92     43.22 o 
   0  14  13     2605.74     2696.07     82.10 o 
   1  14  13       59.29       83.54     45.59 o 
   2  14  13     3828.78     3862.67     81.09 o 
   3  14  13      308.35      265.58     31.74 o 
   4  14  13       59.60       26.08     25.25 o 
  -6  15  13      258.57      251.78     42.67 o 
  -5  15  13       82.42       64.11     50.91 o 
  -4  15  13      202.08      182.96     29.58 o 
  -3  15  13      137.13      168.38     28.55 o 
  -2  15  13     2080.48     2119.82     60.68 o 
  -1  15  13       30.04       24.73     23.37 o 
   0  15  13     1191.86     1245.40     60.10 o 
   1  15  13      670.87      639.35     48.71 o 
   2  15  13       10.19      -36.77     27.16 o 
   3  15  13       14.93      -13.13     27.21 o 
  -5  16  13       23.51       16.52     30.76 o 
  -4  16  13     2426.77     2582.29     70.81 o 
  -3  16  13      946.35      900.40     46.72 o 
  -2  16  13      478.94      461.34     32.05 o 
  -1  16  13      366.92      367.66     34.94 o 
   0  16  13      860.87      816.75     52.16 o 
   1  16  13       41.51      -30.95     27.65 o 
   2  16  13      503.66      589.42     48.18 o 
  -4  17  13      248.67      279.97     37.74 o 
  -3  17  13       38.38       54.18     26.59 o 
  -2  17  13     1407.70     1531.88     49.51 o 
  -1  17  13      443.71      423.12     36.79 o 
   0  17  13      965.27     1059.93     58.56 o 
   1  17  13     1697.62     1710.18     70.50 o 
  -1  18  13       74.06       73.86     28.30 o 
  -8   0  14      200.15      258.30     48.06 o 
  -7   0  14      762.08      794.52     68.05 o 
  -6   0  14     1423.28     1356.46     79.16 o 
  -5   0  14       87.15       77.30     35.54 o 
  -4   0  14     1850.73     1973.33     58.09 o 
  -3   0  14      614.33      631.76     36.78 o 
  -2   0  14      842.61      826.56     41.55 o 
  -1   0  14     3997.76     4006.66    116.31 o 
   0   0  14     5364.74     5293.37    141.12 o 
   1   0  14     3564.85     3676.40    118.65 o 
   2   0  14     4077.90     4009.05    127.47 o 
   3   0  14      691.84      796.78     65.97 o 
   4   0  14      463.20      416.11     57.44 o 
   5   0  14     5217.16     5296.74    168.94 o 
   6   0  14      236.15      353.37     58.75 o 
   7   0  14      494.52      515.97     71.76 o 
  -8   1  14      513.70      549.19     62.56 o 
  -7   1  14      151.09      165.14     29.59 o 
  -6   1  14        2.77        6.43     21.90 o 
  -5   1  14     2018.76     1931.71     49.83 o 
  -4   1  14      177.92      172.81     17.64 o 
  -3   1  14      212.98      219.30     18.23 o 
  -2   1  14       10.42      -11.21     13.37 o 
  -1   1  14     5269.66     5285.98    164.03 o 
   0   1  14       69.22       54.89     22.20 o 
   1   1  14      698.92      631.22     39.03 o 
   2   1  14      197.14      153.73     27.70 o 
   3   1  14      364.08      285.49     33.02 o 
   4   1  14        4.53        8.63     51.37 o 
   5   1  14      204.77      212.62     36.21 o 
   6   1  14      111.84      136.94     33.69 o 
   7   1  14      210.94      170.28     38.41 o 
  -9   2  14     1234.09     1267.14     87.81 o 
  -8   2  14        6.56      -30.05     30.90 o 
  -7   2  14      686.73      725.08     68.19 o 
  -6   2  14      646.18      703.79     73.78 o 
  -5   2  14     1272.42     1268.33     41.65 o 
  -4   2  14     1801.77     1874.75     48.64 o 
  -3   2  14     1192.39     1227.55     33.64 o 
  -2   2  14        1.15       16.14     13.68 o 
  -1   2  14     8045.53     7936.51    106.70 o 
   0   2  14     2597.82     2551.39     92.22 o 
   1   2  14      211.23      212.89     29.07 o 
   2   2  14     1813.62     1921.70     61.91 o 
   3   2  14     1566.59     1585.35     60.34 o 
   4   2  14       23.72       -7.07     35.50 o 
   5   2  14      907.56      868.16     52.47 o 
   6   2  14      374.47      247.77     57.81 o 
   7   2  14      438.13      477.82     49.66 o 
  -9   3  14     1749.07     1837.73    103.84 o 
  -8   3  14      135.94      170.56     46.96 o 
  -7   3  14      520.57      558.88     63.10 o 
  -6   3  14     1905.36     2072.96     84.21 o 
  -5   3  14     4388.66     4262.83    225.45 o 
  -4   3  14        0.39      -16.47     15.91 o 
  -3   3  14     2674.45     2769.09     48.78 o 
  -2   3  14        8.89       14.14     13.92 o 
  -1   3  14      368.74      400.30     29.68 o 
   0   3  14     2836.19     2861.03     71.24 o 
   1   3  14     5113.66     5263.03    103.50 o 
   2   3  14      862.62      918.59     47.80 o 
   3   3  14     2687.81     2630.03     89.25 o 
   4   3  14     1082.53     1067.19     53.69 o 
   5   3  14      159.40       99.72     30.92 o 
   6   3  14     1123.58     1223.48     62.77 o 
  -9   4  14      116.74      138.11     34.20 o 
  -8   4  14      185.71      205.65     49.11 o 
  -7   4  14       22.90      -17.91     34.13 o 
  -6   4  14      272.39      265.35     26.67 o 
  -5   4  14        2.07       45.69     16.92 o 
  -4   4  14       31.63       22.30     13.60 o 
  -3   4  14       19.86      -14.94     14.18 o 
  -2   4  14     1469.07     1425.69     33.84 o 
  -1   4  14      689.50      693.08     56.13 o 
   0   4  14      149.06      138.39     22.24 o 
   1   4  14       86.61      104.87     43.93 o 
   2   4  14     1448.00     1390.48     55.03 o 
   3   4  14      311.91      342.19     35.83 o 
   4   4  14       64.47       23.09     26.86 o 
   5   4  14       38.24        3.26     26.84 o 
   6   4  14       54.57       79.81     53.27 o 
  -9   5  14     1340.25     1327.88     66.48 o 
  -8   5  14      971.02      933.02     80.94 o 
  -7   5  14      601.65      528.16     47.82 o 
  -6   5  14     1249.79     1242.62     44.58 o 
  -5   5  14     9885.18    10034.15    134.88 o 
  -4   5  14      716.45      714.53     30.55 o 
  -3   5  14     2529.50     2521.69     57.01 o 
  -2   5  14     2635.74     2622.87     58.73 o 
  -1   5  14      785.61      743.78     33.26 o 
   0   5  14     2119.16     2175.24     53.01 o 
   1   5  14     4618.84     4628.23     97.70 o 
   2   5  14      423.76      290.69     32.90 o 
   3   5  14     3053.36     3039.21     82.84 o 
   4   5  14     1203.83     1032.83     53.30 o 
   5   5  14      656.26      630.18     47.41 o 
   6   5  14      600.17      625.04     50.06 o 
  -8   6  14      248.50      279.23     40.82 o 
  -7   6  14      256.63      275.22     29.41 o 
  -6   6  14      836.22      794.40     40.57 o 
  -5   6  14      309.91      376.65     41.86 o 
  -4   6  14      791.37      773.78     38.94 o 
  -3   6  14      359.25      299.99     22.16 o 
  -2   6  14        8.09        1.47     17.95 o 
  -1   6  14      879.56      866.48     47.11 o 
   0   6  14       75.69       72.38     20.46 o 
   1   6  14     1561.87     1523.47     86.54 o 
   2   6  14      135.95      188.34     30.60 o 
   3   6  14      317.86      311.39     47.82 o 
   4   6  14        5.61      -40.58     45.97 o 
   5   6  14     1297.67     1419.91     64.79 o 
   6   6  14      341.23      407.38     46.90 o 
  -8   7  14      629.19      567.14     40.74 o 
  -7   7  14        0.98      -35.14     25.26 o 
  -6   7  14      516.22      480.35     33.65 o 
  -5   7  14     2252.84     2185.23     57.61 o 
  -4   7  14      296.70      300.57     28.27 o 
  -3   7  14     1204.76     1232.87     42.87 o 
  -2   7  14     1197.15     1193.41     41.55 o 
  -1   7  14      367.69      362.67     26.67 o 
   0   7  14      794.09      792.57     36.41 o 
   1   7  14     1915.31     1947.03     57.07 o 
   2   7  14      555.55      481.39     38.75 o 
   3   7  14     3125.66     2967.92     82.84 o 
   4   7  14     1542.22     1547.13    111.86 o 
   5   7  14      112.42      144.75     33.80 o 
   6   7  14      139.36      137.25     37.12 o 
  -8   8  14      288.59      293.91     34.08 o 
  -7   8  14     2869.11     2787.94     89.66 o 
  -6   8  14     1927.09     2063.66     59.83 o 
  -5   8  14       22.50       -8.58     20.16 o 
  -4   8  14     3357.67     3367.56     71.59 o 
  -3   8  14     3889.04     3819.60     74.45 o 
  -2   8  14      215.63      237.76     30.01 o 
  -1   8  14     2813.44     2801.11     88.71 o 
   0   8  14     1888.99     1903.98     51.48 o 
   1   8  14      307.28      291.60     27.42 o 
   2   8  14     1984.25     1977.39     56.21 o 
   3   8  14      144.69      164.56     30.64 o 
   4   8  14        2.27        9.03     27.15 o 
   5   8  14     2287.63     2253.90     80.07 o 
   6   8  14     1178.59     1171.58    115.65 o 
  -8   9  14      319.89      402.74     38.38 o 
  -7   9  14       72.98       67.61     31.61 o 
  -6   9  14      316.46      264.65     39.03 o 
  -5   9  14      122.36      108.81     24.08 o 
  -4   9  14      472.52      474.74     56.09 o 
  -3   9  14      297.77      258.30     27.92 o 
  -2   9  14      426.96      368.75     29.66 o 
  -1   9  14      688.46      688.20     46.20 o 
   0   9  14       65.11       36.90     20.92 o 
   1   9  14      164.13      149.26     24.69 o 
   2   9  14      143.12      142.90     25.79 o 
   3   9  14       69.54       56.31     27.95 o 
   4   9  14      417.35      406.91     42.00 o 
   5   9  14        6.65      -22.65     29.96 o 
  -7  10  14     1744.79     1764.16     85.68 o 
  -6  10  14       63.95       91.23     33.05 o 
  -5  10  14      236.87      232.35     29.09 o 
  -4  10  14     2673.02     2515.13     66.55 o 
  -3  10  14     2401.06     2334.90     65.91 o 
  -2  10  14      855.35      916.47     41.08 o 
  -1  10  14     8246.68     8273.71    148.72 o 
   0  10  14      225.80      196.71     25.44 o 
   1  10  14     1161.28     1105.18     61.11 o 
   2  10  14     1735.74     1774.11     54.56 o 
   3  10  14     2117.99     2244.54     63.17 o 
   4  10  14      270.83      265.53     38.57 o 
   5  10  14     2357.06     2622.09     88.12 o 
  -7  11  14      285.77      289.67     43.23 o 
  -6  11  14       16.77       24.31     35.86 o 
  -5  11  14     1524.81     1480.92     52.74 o 
  -4  11  14       31.11       28.84     21.55 o 
  -3  11  14     1524.22     1700.69     53.57 o 
  -2  11  14     1750.89     1689.07     65.61 o 
  -1  11  14      625.49      689.05     46.16 o 
   0  11  14      486.84      549.00     84.59 o 
   1  11  14     2926.26     3029.28     82.00 o 
   2  11  14      439.08      451.02     34.46 o 
   3  11  14      545.49      519.37     37.21 o 
   4  11  14        1.39      -40.28     26.85 o 
   5  11  14       33.85       29.10     31.36 o 
  -7  12  14      740.85      734.74     57.92 o 
  -6  12  14       89.79       75.06     33.80 o 
  -5  12  14      104.46      106.00     26.91 o 
  -4  12  14      660.98      696.60     41.68 o 
  -3  12  14      973.41     1031.37     44.99 o 
  -2  12  14      418.71      483.13     41.43 o 
  -1  12  14     1591.92     1557.66     63.59 o 
   0  12  14        1.05      -14.66     25.36 o 
   1  12  14       10.28       24.81     39.24 o 
   2  12  14      128.59       61.94     31.90 o 
   3  12  14     1364.87     1352.72     52.14 o 
   4  12  14        1.05      -34.46     22.98 o 
  -6  13  14      132.51      134.71     38.28 o 
  -5  13  14     1005.34      965.46     58.76 o 
  -4  13  14       16.87       27.49     23.87 o 
  -3  13  14     3707.02     3749.28    112.57 o 
  -2  13  14     2730.53     2874.62    110.60 o 
  -1  13  14      223.99      221.99     34.97 o 
   0  13  14     1462.87     1580.44     78.78 o 
   1  13  14     5711.31     5935.87    127.58 o 
   2  13  14        8.52       -1.97     23.49 o 
   3  13  14      287.92      359.98     34.85 o 
   4  13  14     1029.02     1121.11     50.88 o 
  -5  14  14      271.61      225.61     32.83 o 
  -4  14  14      231.59      197.64     33.56 o 
  -3  14  14      142.16      152.13     27.75 o 
  -2  14  14       54.57       48.46     28.18 o 
  -1  14  14        9.80      -12.29     25.56 o 
   0  14  14      115.62       67.41     30.52 o 
   1  14  14        8.76        5.30     29.13 o 
   2  14  14        0.02      -20.88     29.15 o 
   3  14  14       46.95       31.64     29.70 o 
  -5  15  14     1107.72     1197.49     52.54 o 
  -4  15  14        3.53      -10.74     38.46 o 
  -3  15  14     1034.43     1048.25     63.06 o 
  -2  15  14     2244.86     2328.51     80.07 o 
  -1  15  14       66.84       22.92     30.02 o 
   0  15  14      413.61      455.51     44.30 o 
   1  15  14     1444.65     1575.10     69.16 o 
   2  15  14      189.71      187.07     41.32 o 
  -4  16  14      746.92      746.50     45.24 o 
  -3  16  14      760.18      740.46     44.64 o 
  -2  16  14      107.66      114.71     29.33 o 
  -1  16  14     1250.75     1307.93     63.80 o 
   0  16  14       98.51       98.33     54.13 o 
   1  16  14      330.51      393.69     58.15 o 
  -8   1  15     3047.45     3304.55    132.64 o 
  -7   1  15      176.97      178.81     32.91 o 
  -6   1  15     2483.90     2417.19     81.95 o 
  -5   1  15     1801.81     1735.13     63.62 o 
  -4   1  15     1151.35     1158.22     41.33 o 
  -3   1  15     2059.35     2081.54     43.93 o 
  -2   1  15     1195.63     1237.92     35.47 o 
  -1   1  15      858.10      980.41     38.15 o 
   0   1  15     4656.52     4669.06    203.31 o 
   1   1  15     1609.86     1569.19     56.99 o 
   2   1  15       84.76       74.86     26.86 o 
   3   1  15     5433.12     5796.89    136.46 o 
   4   1  15     4743.66     4777.90    112.05 o 
   5   1  15      326.93      395.07     70.77 o 
   6   1  15      764.69      770.57     53.89 o 
  -8   2  15      516.57      647.58     69.88 o 
  -7   2  15      742.91      808.20     73.29 o 
  -6   2  15      285.31      314.42     35.85 o 
  -5   2  15      247.34      334.63     27.14 o 
  -4   2  15     1591.31     1665.61     48.06 o 
  -3   2  15      399.91      405.47     24.11 o 
  -2   2  15      585.64      586.15     27.43 o 
  -1   2  15     2674.15     2789.43     59.70 o 
   0   2  15      254.83      208.88     28.41 o 
   1   2  15      714.20      748.48     52.40 o 
   2   2  15     1965.39     2048.16     74.73 o 
   3   2  15      580.61      538.46     42.05 o 
   4   2  15     1347.54     1450.59     63.92 o 
   5   2  15      443.92      416.29     42.41 o 
   6   2  15       60.33       54.12     53.13 o 
  -8   3  15     1173.70     1218.38     88.17 o 
  -7   3  15        4.30      -35.90     32.76 o 
  -6   3  15     1105.08     1091.96     80.40 o 
  -5   3  15        5.93       -4.65     17.28 o 
  -4   3  15      165.84      119.01     22.05 o 
  -3   3  15      187.72      210.87     19.71 o 
  -2   3  15      938.58      957.00     32.75 o 
  -1   3  15      942.30      972.10     37.93 o 
   0   3  15      478.22      595.46     38.89 o 
   1   3  15     1009.76     1038.32     74.11 o 
   2   3  15      103.59      108.41     40.44 o 
   3   3  15      605.12      642.53     44.05 o 
   4   3  15      882.01     1009.75     82.93 o 
   5   3  15       48.40        5.09     45.31 o 
   6   3  15      339.60      333.50     43.30 o 
  -8   4  15      482.95      569.58     68.91 o 
  -7   4  15     1612.01     1583.82     95.83 o 
  -6   4  15       63.75       74.60     27.13 o 
  -5   4  15     2019.86     2147.37    166.43 o 
  -4   4  15     2884.29     2945.16     63.81 o 
  -3   4  15      650.85      702.98     36.48 o 
  -2   4  15     1968.43     1999.57     43.95 o 
  -1   4  15     3760.23     3708.45     69.84 o 
   0   4  15     1093.23      991.98     40.44 o 
   1   4  15      563.67      561.02     73.94 o 
   2   4  15     7187.24     7160.74    133.48 o 
   3   4  15        6.92       24.50     25.34 o 
   4   4  15     2077.08     2134.14     74.12 o 
   5   4  15      620.46      579.51     46.80 o 
   6   4  15      370.37      337.50     67.12 o 
  -8   5  15       30.45       37.02     40.93 o 
  -7   5  15       93.52       49.51     41.95 o 
  -6   5  15       67.83       61.68     22.84 o 
  -5   5  15     2133.27     2090.52     56.39 o 
  -4   5  15       54.69       47.51     17.23 o 
  -3   5  15      551.51      600.82     28.78 o 
  -2   5  15      894.08      889.65     32.63 o 
  -1   5  15       68.37       27.05     19.19 o 
   0   5  15       42.03       74.48     21.66 o 
   1   5  15        0.29      -32.23     21.49 o 
   2   5  15       14.43       44.20     30.47 o 
   3   5  15       19.73       42.11     36.27 o 
   4   5  15       30.64      -10.61     26.89 o 
   5   5  15      255.38      198.52     78.07 o 
   6   5  15       46.54        7.51     32.16 o 
  -8   6  15      131.62      101.80     48.55 o 
  -7   6  15     1206.50     1173.63     66.67 o 
  -6   6  15      234.45      214.51     28.26 o 
  -5   6  15      374.87      459.29     33.12 o 
  -4   6  15     5181.74     5472.68     92.88 o 
  -3   6  15      579.25      568.51     44.36 o 
  -2   6  15     1918.00     1902.12     52.73 o 
  -1   6  15     2859.87     2792.50     61.21 o 
   0   6  15     3828.59     3738.95     73.27 o 
   1   6  15      209.68      213.78     26.61 o 
   2   6  15     3624.20     3706.99    112.86 o 
   3   6  15      631.85      578.79     66.93 o 
   4   6  15      315.18      340.01     38.08 o 
   5   6  15      436.02      389.49     82.29 o 
  -8   7  15     1556.26     1630.35     79.18 o 
  -7   7  15      287.98      322.87     39.24 o 
  -6   7  15     1166.40     1198.74     47.33 o 
  -5   7  15      215.02      219.71     29.11 o 
  -4   7  15      491.31      491.76     32.31 o 
  -3   7  15     2180.45     2144.56     56.39 o 
  -2   7  15     4715.70     4514.00    120.40 o 
  -1   7  15        5.72      -28.71     28.00 o 
   0   7  15     1931.31     1879.61     52.85 o 
   1   7  15      559.77      516.17     34.27 o 
   2   7  15       77.05       12.26     25.77 o 
   3   7  15     3089.05     3184.55     88.78 o 
   4   7  15     1254.45     1261.38     60.50 o 
   5   7  15      248.97      274.78     44.81 o 
  -7   8  15       56.40       89.04     30.69 o 
  -6   8  15      123.11      108.97     25.29 o 
  -5   8  15     1000.13      989.63     44.42 o 
  -4   8  15     1473.84     1504.82     86.88 o 
  -3   8  15       11.13       -4.69     28.29 o 
  -2   8  15      290.57      255.21     35.09 o 
  -1   8  15      493.45      387.37     40.33 o 
   0   8  15      157.63      122.95     24.11 o 
   1   8  15      286.45      234.09     27.89 o 
   2   8  15      170.91      173.73     26.27 o 
   3   8  15      131.76       49.15     46.73 o 
   4   8  15       21.43       14.81     28.18 o 
   5   8  15      227.94      245.59     39.04 o 
  -7   9  15      119.18      209.97     29.40 o 
  -6   9  15     1933.60     2064.54    138.89 o 
  -5   9  15      735.53      732.47     40.10 o 
  -4   9  15       69.58       73.20     22.98 o 
  -3   9  15     2047.17     2138.84     57.96 o 
  -2   9  15     5195.49     5214.37    114.66 o 
  -1   9  15      604.11      609.07     45.41 o 
   0   9  15     1556.89     1552.33     49.69 o 
   1   9  15     1025.75      992.13     43.25 o 
   2   9  15      103.86       50.04     24.05 o 
   3   9  15      705.57      775.05     49.96 o 
   4   9  15      419.65      425.54     42.96 o 
   5   9  15       33.11       -6.91     30.32 o 
  -7  10  15      676.15      656.47     42.34 o 
  -6  10  15      375.91      352.99     33.40 o 
  -5  10  15       77.03       63.71     24.49 o 
  -4  10  15      121.94       83.14     32.96 o 
  -3  10  15      357.93      316.67     30.38 o 
  -2  10  15      229.01      236.34     68.54 o 
  -1  10  15      838.39      792.16    106.86 o 
   0  10  15      105.32      126.65     56.14 o 
   1  10  15        2.56       -6.69     20.74 o 
   2  10  15     1461.19     1438.64     52.11 o 
   3  10  15      134.04      106.75     28.01 o 
   4  10  15      534.78      546.18     47.35 o 
  -6  11  15      826.34      909.34     47.40 o 
  -5  11  15     1421.07     1408.44     53.25 o 
  -4  11  15      210.33      210.85     36.82 o 
  -3  11  15     1603.91     1598.33     60.04 o 
  -2  11  15     2025.78     1976.80     94.85 o 
  -1  11  15      272.55      257.94     39.10 o 
   0  11  15     2865.13     2851.52     85.85 o 
   1  11  15     1063.91     1047.44     45.81 o 
   2  11  15      170.11      205.81     33.46 o 
   3  11  15      569.83      625.32     51.92 o 
   4  11  15     1629.49     1632.06     59.91 o 
  -6  12  15      399.05      435.82     46.69 o 
  -5  12  15      118.12       95.48     27.14 o 
  -4  12  15     1861.60     1993.28     61.17 o 
  -3  12  15      140.72      129.82     32.39 o 
  -2  12  15      146.06      163.50     34.43 o 
  -1  12  15      758.71      751.92     93.45 o 
   0  12  15      993.24     1067.46     57.24 o 
   1  12  15      163.21      248.99     80.98 o 
   2  12  15     1494.14     1537.22     55.12 o 
   3  12  15      370.49      287.08     34.18 o 
  -5  13  15      432.85      460.10     38.22 o 
  -4  13  15      518.13      550.76     39.27 o 
  -3  13  15        0.28        3.45     32.57 o 
  -2  13  15       12.59        4.87     27.38 o 
  -1  13  15       31.93       17.25     28.90 o 
   0  13  15      372.90      462.56     44.13 o 
   1  13  15      220.39      198.64     36.96 o 
   2  13  15      110.03      121.10     36.62 o 
   3  13  15       32.12       -9.50     24.69 o 
  -4  14  15     1845.99     1830.33     61.51 o 
  -3  14  15       12.60        0.20     39.34 o 
  -2  14  15      123.59      158.42     35.86 o 
  -1  14  15     1575.55     1501.09     67.36 o 
   0  14  15      719.91      742.61     52.12 o 
   1  14  15     1462.97     1628.76     70.96 o 
   2  14  15     2049.12     2200.25     81.94 o 
  -3  15  15      459.10      462.77     55.54 o 
  -2  15  15      788.08      873.61     90.66 o 
  -1  15  15       42.27      -14.11     29.00 o 
   0  15  15       39.68       20.80     31.09 o 
   1  15  15       83.49       36.24     31.04 o 
  -7   0  16     3615.37     3642.06    137.60 o 
  -6   0  16      329.10      323.99     52.62 o 
  -5   0  16     3086.68     3099.29    123.01 o 
  -4   0  16     3077.55     3158.90     78.52 o 
  -3   0  16      713.20      732.54     43.67 o 
  -2   0  16      247.26      299.38     32.64 o 
  -1   0  16     7721.58     7340.12    132.35 o 
   0   0  16      191.84      140.87     41.01 o 
   1   0  16     1456.94     1376.42     78.37 o 
   2   0  16      307.21      347.25     52.47 o 
   3   0  16     1389.55     1312.74     83.83 o 
   4   0  16     1202.44     1269.04     86.45 o 
   5   0  16     2363.29     2357.04    117.84 o 
  -7   1  16       31.45       59.47     38.79 o 
  -6   1  16       73.85      125.34     30.07 o 
  -5   1  16      113.72      115.70     30.35 o 
  -4   1  16      532.22      604.38     34.10 o 
  -3   1  16      415.44      391.87     24.07 o 
  -2   1  16       14.66       -7.07     16.17 o 
  -1   1  16        4.45       17.18     17.51 o 
   0   1  16      719.77      830.59     45.33 o 
   1   1  16       44.01       -0.41     22.80 o 
   2   1  16      178.82      143.24     29.15 o 
   3   1  16      998.22      964.18     53.47 o 
   4   1  16      463.04      546.51     45.77 o 
   5   1  16      116.90      103.33     33.95 o 
  -8   2  16      640.23      803.11     78.75 o 
  -7   2  16      495.44      508.24     64.75 o 
  -6   2  16       44.44       31.83     25.22 o 
  -5   2  16     3510.83     3507.82     92.72 o 
  -4   2  16     2220.32     2280.95     57.50 o 
  -3   2  16      142.38      137.13     19.74 o 
  -2   2  16     2748.58     2741.59     53.08 o 
  -1   2  16     3966.24     3834.14     72.96 o 
   0   2  16       17.67       34.48     36.12 o 
   1   2  16     1052.66     1078.54     50.90 o 
   2   2  16      381.36      395.84     36.97 o 
   3   2  16      298.00      312.37     36.87 o 
   4   2  16      288.98      288.39     49.83 o 
   5   2  16     1323.84     1408.18     67.87 o 
  -8   3  16      644.68      628.92     72.91 o 
  -7   3  16      461.46      384.71     60.93 o 
  -6   3  16     3886.62     3796.48    142.16 o 
  -5   3  16     2316.43     2362.87     59.72 o 
  -4   3  16      940.21      973.06     40.96 o 
  -3   3  16      648.95      677.45     62.56 o 
  -2   3  16     1581.66     1526.32     40.80 o 
  -1   3  16        1.88       24.66     20.12 o 
   0   3  16     5747.94     5845.39     95.44 o 
   1   3  16     2140.81     2185.76     79.89 o 
   2   3  16      498.38      498.29     40.19 o 
   3   3  16      370.91      415.02     53.12 o 
   4   3  16      860.94      814.31     52.83 o 
   5   3  16       16.27       21.42     31.10 o 
  -8   4  16      241.79      140.53     50.25 o 
  -7   4  16      219.21      155.33     50.20 o 
  -6   4  16      113.10      107.26     44.45 o 
  -5   4  16       61.77       50.04     26.29 o 
  -4   4  16     1069.20     1107.96     44.22 o 
  -3   4  16      430.39      427.35     45.98 o 
  -2   4  16      310.92      275.12     23.83 o 
  -1   4  16        1.75      -26.64     17.76 o 
   0   4  16       98.85      114.22     24.43 o 
   1   4  16      351.02      307.65     35.23 o 
   2   4  16        0.26      -18.96     23.20 o 
   3   4  16        7.01      -12.76     33.22 o 
   4   4  16        2.22      -22.14     35.68 o 
   5   4  16       43.49       28.72     31.79 o 
  -8   5  16      642.91      727.34     79.50 o 
  -7   5  16       47.94       -1.06     40.89 o 
  -6   5  16     2586.28     2581.99     78.69 o 
  -5   5  16      795.22      779.86    115.62 o 
  -4   5  16      865.37      992.50     52.19 o 
  -3   5  16     2439.02     2345.25     59.37 o 
  -2   5  16      150.70      119.78     23.92 o 
  -1   5  16      235.90      256.30     26.87 o 
   0   5  16     6526.78     6635.12    129.24 o 
   1   5  16     2318.25     2311.96     72.50 o 
   2   5  16     1001.74     1048.48     97.74 o 
   3   5  16     1341.18     1441.41     62.89 o 
   4   5  16      714.81      768.11     51.74 o 
   5   5  16       56.71       62.41     32.25 o 
  -7   6  16      582.29      488.22     70.17 o 
  -6   6  16      451.75      492.01     36.01 o 
  -5   6  16      202.45      225.83     31.12 o 
  -4   6  16      213.22      210.05     26.82 o 
  -3   6  16       68.85       53.74     22.45 o 
  -2   6  16        3.55      -26.91     17.94 o 
  -1   6  16     2721.89     2650.42     61.85 o 
   0   6  16       38.25        2.39     21.12 o 
   1   6  16     1147.74     1124.62     45.85 o 
   2   6  16       98.43       57.33     28.32 o 
   3   6  16      569.52      523.68     44.32 o 
   4   6  16       24.95       45.70     30.08 o 
   5   6  16      460.31      410.70     56.91 o 
  -7   7  16        0.38        3.76     31.61 o 
  -6   7  16      728.78      807.20     43.47 o 
  -5   7  16     1334.31     1312.98     49.50 o 
  -4   7  16       43.10       49.33     22.49 o 
  -3   7  16      721.33      743.83     47.68 o 
  -2   7  16      209.66      206.38     28.39 o 
  -1   7  16      244.99      257.16     49.37 o 
   0   7  16       85.82       72.28     32.79 o 
   1   7  16      941.92      925.97     43.30 o 
   2   7  16        9.73       -8.46     22.25 o 
   3   7  16     2784.67     2636.00     83.40 o 
   4   7  16        3.41       -9.09     27.17 o 
  -7   8  16     1934.80     1868.75     61.74 o 
  -6   8  16        0.48      -25.09     30.01 o 
  -5   8  16      516.26      582.81     46.86 o 
  -4   8  16     1034.73     1083.60     45.41 o 
  -3   8  16       65.13       59.66     30.66 o 
  -2   8  16     2775.98     2896.20     84.68 o 
  -1   8  16      756.04      754.44     49.76 o 
   0   8  16        0.01      -29.37     19.58 o 
   1   8  16     1864.45     1970.42     57.68 o 
   2   8  16     1432.12     1405.60     51.39 o 
   3   8  16       31.03       37.70     29.35 o 
   4   8  16     2024.08     1973.27     77.15 o 
  -6   9  16      130.56      108.96     28.38 o 
  -5   9  16        8.96      -26.98     21.25 o 
  -4   9  16      124.30      127.14     26.20 o 
  -3   9  16       27.53       -1.71     27.26 o 
  -2   9  16      170.29      221.25     35.66 o 
  -1   9  16      270.37      354.85     78.42 o 
   0   9  16      322.45      258.87     57.76 o 
   1   9  16      135.15      133.02     39.93 o 
   2   9  16       47.75       44.35     24.71 o 
   3   9  16        2.65      -32.85     23.41 o 
   4   9  16       69.00       36.43     33.72 o 
  -6  10  16      105.27      122.04     28.45 o 
  -5  10  16     1280.04     1413.76     53.60 o 
  -4  10  16     2580.71     2647.48     88.40 o 
  -3  10  16      340.49      411.99     42.36 o 
  -2  10  16      937.26      936.87     64.06 o 
  -1  10  16     1747.13     1757.03     69.36 o 
   0  10  16       24.82      -31.41     30.87 o 
   1  10  16      126.83      132.97     26.60 o 
   2  10  16     1689.42     1697.82     57.67 o 
   3  10  16      135.58       82.89     29.02 o 
  -5  11  16      274.09      250.11     32.68 o 
  -4  11  16      846.72      916.37     56.43 o 
  -3  11  16      848.61      926.94     57.51 o 
  -2  11  16       48.46       45.11     30.32 o 
  -1  11  16       90.43       54.43     46.43 o 
   0  11  16      485.89      587.13     47.31 o 
   1  11  16       98.22       58.46     32.98 o 
   2  11  16      664.14      748.64     51.41 o 
   3  11  16      361.87      338.69     36.32 o 
  -5  12  16      283.44      383.02     36.18 o 
  -4  12  16      413.64      442.31     70.98 o 
  -3  12  16       15.91       14.53     30.65 o 
  -2  12  16      597.72      619.43     65.06 o 
  -1  12  16      817.34      870.49     62.83 o 
   0  12  16       11.13        8.78     51.14 o 
   1  12  16      267.35      311.30     41.91 o 
   2  12  16      691.30      722.04    143.27 o 
  -4  13  16      690.38      691.14     52.99 o 
  -3  13  16     2413.24     2529.49     86.30 o 
  -2  13  16      750.66      777.18     55.02 o 
  -1  13  16        2.98      -24.04     28.19 o 
   0  13  16      665.22      594.80     65.82 o 
   1  13  16      339.73      283.49     42.39 o 
  -3  14  16       12.94       35.90     42.67 o 
  -2  14  16        3.21      -20.18     28.53 o 
  -1  14  16       69.59        9.77     30.45 o 
   0  14  16      177.11      162.39     38.06 o 
  -7   1  17      267.55      254.92     55.68 o 
  -6   1  17      170.22       96.49     68.20 o 
  -5   1  17      655.57      585.88     46.49 o 
  -4   1  17       65.54       51.35     28.75 o 
  -3   1  17     3955.71     4247.18     76.66 o 
  -2   1  17      560.02      525.96     29.74 o 
  -1   1  17     2747.05     2895.90     57.43 o 
   0   1  17     2642.26     2660.22     83.57 o 
   1   1  17      498.02      506.84     39.96 o 
   2   1  17      174.99      172.97     50.04 o 
   3   1  17      759.86      886.39     53.63 o 
   4   1  17       19.67        1.46     30.04 o 
  -7   2  17      179.48      101.82     48.95 o 
  -6   2  17      275.09      324.68     57.31 o 
  -5   2  17      476.51      482.18     43.76 o 
  -4   2  17     1733.92     1832.24     54.78 o 
  -3   2  17        5.32      -16.74     32.05 o 
  -2   2  17      953.60      972.10     44.53 o 
  -1   2  17      296.22      269.97     24.34 o 
   0   2  17      334.09      359.78     30.44 o 
   1   2  17      868.27      852.52     49.34 o 
   2   2  17      469.08      462.03     57.50 o 
   3   2  17      181.02      220.65     66.13 o 
   4   2  17      396.34      361.86     41.41 o 
  -7   3  17        1.35      -28.82     37.38 o 
  -6   3  17      300.87      310.90     58.22 o 
  -5   3  17       54.10       90.33     44.50 o 
  -4   3  17      658.42      674.91     38.74 o 
  -3   3  17     1377.73     1342.50     48.04 o 
  -2   3  17        6.01       -9.57     16.74 o 
  -1   3  17      888.83      963.28     41.58 o 
   0   3  17     1575.42     1703.29     52.86 o 
   1   3  17      338.83      376.81     37.49 o 
   2   3  17      193.78      190.98     43.70 o 
   3   3  17      247.81      254.39     37.61 o 
   4   3  17        0.75      -26.29     27.32 o 
  -7   4  17      497.85      469.20     68.27 o 
  -6   4  17        0.88      -56.22     37.48 o 
  -5   4  17     3187.68     3236.70     88.19 o 
  -4   4  17     2838.53     2811.93     66.91 o 
  -3   4  17        2.24        5.20     21.07 o 
  -2   4  17     2486.83     2563.36     64.11 o 
  -1   4  17      846.86      836.64     39.94 o 
   0   4  17        5.60       -6.50     20.28 o 
   1   4  17     1922.29     2035.27     69.24 o 
   2   4  17     1152.93     1166.31     56.44 o 
   3   4  17      468.51      492.34     43.47 o 
   4   4  17      674.63      718.98     52.55 o 
  -7   5  17      163.57      126.51     50.73 o 
  -6   5  17       27.22      -37.00     40.87 o 
  -5   5  17       31.70       53.63     59.47 o 
  -4   5  17      148.74      134.28     31.02 o 
  -3   5  17      616.06      588.91     36.84 o 
  -2   5  17       13.38       -9.46     20.35 o 
  -1   5  17       27.13        5.40     20.16 o 
   0   5  17       20.37       50.68     22.45 o 
   1   5  17        4.02        2.49     22.70 o 
   2   5  17      124.78       97.07     29.10 o 
   3   5  17       18.95       26.72     28.17 o 
   4   5  17       12.77       13.10     29.76 o 
  -7   6  17     1380.92     1291.14     98.52 o 
  -6   6  17        3.32      -28.04     26.78 o 
  -5   6  17      722.62      818.81     51.73 o 
  -4   6  17     2852.56     3025.43     87.29 o 
  -3   6  17       44.50       40.01     28.80 o 
  -2   6  17      944.20      904.21     43.27 o 
  -1   6  17     1036.82      988.70     54.54 o 
   0   6  17      376.08      319.62     30.78 o 
   1   6  17     1959.18     1971.86     58.62 o 
   2   6  17      729.60      730.81     48.81 o 
   3   6  17       60.37       99.84     31.84 o 
   4   6  17     1070.79     1228.88     70.21 o 
  -6   7  17      276.15      283.71     32.52 o 
  -5   7  17      988.91      975.30     45.33 o 
  -4   7  17       18.92       38.80     28.25 o 
  -3   7  17     3467.48     3513.69    148.58 o 
  -2   7  17      217.17      193.61     33.82 o 
  -1   7  17      327.41      316.19     38.72 o 
   0   7  17       66.02       58.98     30.11 o 
   1   7  17      152.36      125.78     32.64 o 
   2   7  17       58.84       64.85     26.18 o 
   3   7  17     1745.07     1907.09     73.86 o 
  -6   8  17       19.63      -16.02     23.54 o 
  -5   8  17      849.41      781.51     42.60 o 
  -4   8  17       76.86      100.65     41.29 o 
  -3   8  17      134.57      127.98     32.34 o 
  -2   8  17        0.59       -4.55     26.99 o 
  -1   8  17      277.44      280.12     38.87 o 
   0   8  17      349.72      366.19     42.58 o 
   1   8  17       65.99       91.23     26.21 o 
   2   8  17      169.99      168.53     32.54 o 
   3   8  17      347.17      315.49     35.45 o 
  -5   9  17      471.34      432.87     42.85 o 
  -4   9  17      186.66      189.94     36.50 o 
  -3   9  17     3320.47     3377.79     95.77 o 
  -2   9  17      279.30      301.06     41.58 o 
  -1   9  17     2399.08     2467.11     82.47 o 
   0   9  17     1446.24     1385.50     64.92 o 
   1   9  17      131.71      145.27     28.18 o 
   2   9  17      712.84      761.30     44.31 o 
   3   9  17     3008.73     3177.18     80.29 o 
  -5  10  17       56.50       33.40     31.70 o 
  -4  10  17      337.01      325.45     40.74 o 
  -3  10  17       84.61      141.25     35.01 o 
  -2  10  17      989.05     1027.79     58.74 o 
  -1  10  17       27.68       29.61     30.21 o 
   0  10  17       12.51       12.04     29.60 o 
   1  10  17      693.18      669.08     52.73 o 
   2  10  17      258.55      224.88     31.80 o 
  -4  11  17      150.62      114.39     33.88 o 
  -3  11  17      755.48      862.69     57.78 o 
  -2  11  17      518.27      484.72     47.67 o 
  -1  11  17      149.20      144.78     35.63 o 
   0  11  17      923.10     1093.54     62.20 o 
   1  11  17        2.72      -16.40     31.93 o 
  -3  12  17      177.85      176.86     38.63 o 
  -2  12  17     1251.03     1334.77    103.86 o 
  -1  12  17     1175.64     1172.98     63.70 o 
   0  12  17       18.20      -48.12     32.08 o 
  -6   0  18      198.39      222.33     54.95 o 
  -5   0  18     1617.93     1654.95     98.92 o 
  -4   0  18      278.07      245.52     53.02 o 
  -3   0  18       26.25        2.48     25.28 o 
  -2   0  18     3674.29     3808.15     95.43 o 
  -1   0  18        9.75      -24.12     25.98 o 
   0   0  18     1843.70     2264.24    101.42 o 
   1   0  18     1257.13     1244.98     81.13 o 
   2   0  18      136.88      158.90     47.18 o 
   3   0  18      186.30      164.11     49.88 o 
  -6   1  18      842.09      803.19     78.74 o 
  -5   1  18       15.54      -19.36     26.44 o 
  -4   1  18      111.62       69.91     31.70 o 
  -3   1  18       30.93        1.68     22.04 o 
  -2   1  18      584.91      580.01     30.96 o 
  -1   1  18      153.67      124.98     22.66 o 
   0   1  18       20.47       55.76     23.94 o 
   1   1  18       20.20       28.21     28.09 o 
   2   1  18       96.10       40.55     29.65 o 
   3   1  18       62.26       28.21     30.24 o 
  -6   2  18       43.65       40.51     43.59 o 
  -5   2  18     1547.93     1403.44     69.66 o 
  -4   2  18      606.34      559.98     47.90 o 
  -3   2  18      182.85      172.63     27.50 o 
  -2   2  18      854.51      865.23     35.61 o 
  -1   2  18     1122.02     1050.13     38.84 o 
   0   2  18      199.84      226.35     28.59 o 
   1   2  18      819.68      823.11     50.27 o 
   2   2  18      123.09       91.77     32.19 o 
   3   2  18      254.40      282.24     39.01 o 
  -6   3  18     1570.32     1588.26    100.83 o 
  -5   3  18       63.58      121.38     50.33 o 
  -4   3  18     2028.04     2258.43     62.19 o 
  -3   3  18      554.72      611.69     37.52 o 
  -2   3  18        0.24      -33.81     32.45 o 
  -1   3  18      796.40      933.27     37.88 o 
   0   3  18     3359.55     3318.90     74.01 o 
   1   3  18      213.19      231.05     50.95 o 
   2   3  18     1141.35     1209.63     95.59 o 
   3   3  18      374.39      384.54     43.28 o 
  -6   4  18       10.12      -13.08     40.81 o 
  -5   4  18       41.74       -0.54     45.65 o 
  -4   4  18       73.97       77.69     39.24 o 
  -3   4  18      201.96      231.38     29.61 o 
  -2   4  18       10.19      -20.85     21.49 o 
  -1   4  18        1.11      -30.92     20.62 o 
   0   4  18        0.35       54.63     31.45 o 
   1   4  18      368.78      379.87     34.17 o 
   2   4  18      110.70       71.11     29.88 o 
   3   4  18      160.08      201.40     36.30 o 
  -6   5  18     1677.52     1677.42    108.58 o 
  -5   5  18       40.33       55.81     30.68 o 
  -4   5  18     1303.89     1343.19     62.10 o 
  -3   5  18     1069.99      995.66     54.68 o 
  -2   5  18      496.10      459.49     35.01 o 
  -1   5  18      686.55      677.96     86.24 o 
   0   5  18     2815.67     2895.26     70.26 o 
   1   5  18      216.32      217.62     30.41 o 
   2   5  18      594.59      570.26     46.46 o 
   3   5  18      447.14      429.00     44.81 o 
  -6   6  18      465.55      674.63     82.13 o 
  -5   6  18      436.51      486.89     45.39 o 
  -4   6  18      113.69      168.44     34.13 o 
  -3   6  18        0.54      -35.86     23.90 o 
  -2   6  18     1305.58     1402.45     61.79 o 
  -1   6  18      420.12      365.41     43.81 o 
   0   6  18      255.89      298.74     38.67 o 
   1   6  18      694.84      793.60     44.28 o 
   2   6  18       33.86      -12.02     24.60 o 
  -5   7  18       54.87       66.99     31.41 o 
  -4   7  18      875.56      890.96    107.80 o 
  -3   7  18      727.76      741.35     51.26 o 
  -2   7  18        9.85       16.28     29.45 o 
  -1   7  18      931.59      978.06     61.86 o 
   0   7  18      547.16      550.16     49.80 o 
   1   7  18       22.98      -20.12     32.90 o 
   2   7  18      540.07      500.83     42.07 o 
  -5   8  18      878.05      886.29    122.89 o 
  -4   8  18      673.79      691.61     51.74 o 
  -3   8  18        1.50      -39.55     26.37 o 
  -2   8  18     1917.59     1915.90     74.60 o 
  -1   8  18     1005.17      989.75     78.07 o 
   0   8  18      720.52      730.96     54.84 o 
   1   8  18      457.81      503.92     37.38 o 
   2   8  18      431.78      409.00     38.13 o 
  -4   9  18       55.82      -39.57     26.85 o 
  -3   9  18      127.28      136.04     34.84 o 
  -2   9  18      146.84      133.14     35.64 o 
  -1   9  18       48.22       17.76     31.22 o 
   0   9  18        2.37       -7.64     30.70 o 
   1   9  18      601.88      613.33     53.21 o 
  -3  10  18      217.84      185.53     38.25 o 
  -2  10  18     1707.37     1917.42     77.64 o 
  -1  10  18      379.69      329.44     43.93 o 
   0  10  18      300.97      344.11     43.73 o 
  -5   1  19        0.85      -40.71     27.79 o 
  -4   1  19     2418.79     2606.20    178.51 o 
  -3   1  19     2088.00     2162.95     63.42 o 
  -2   1  19      628.73      665.92     34.15 o 
  -1   1  19      541.43      548.40     54.30 o 
   0   1  19      562.23      524.18     36.63 o 
   1   1  19       40.47       30.80     34.87 o 
   2   1  19     1295.79     1310.32     64.45 o 
  -5   2  19      751.08      882.80     85.69 o 
  -4   2  19       36.75       98.20     73.67 o 
  -3   2  19      455.05      510.35     38.20 o 
  -2   2  19      501.94      452.77     71.84 o 
  -1   2  19       23.30       -2.63     23.53 o 
   0   2  19        0.82       10.69     23.73 o 
   1   2  19     1140.03     1214.73     61.20 o 
   2   2  19       22.35      -25.48     28.41 o 
  -5   3  19      108.79      191.94     56.76 o 
  -4   3  19     1525.38     1532.45     71.45 o 
  -3   3  19      966.37     1042.93     48.64 o 
  -2   3  19       15.51        7.98     23.34 o 
  -1   3  19      696.22      629.57     34.51 o 
   0   3  19      396.66      422.63     45.46 o 
   1   3  19       42.79      108.27     29.40 o 
   2   3  19        1.46      -14.96     28.90 o 
  -5   4  19     5024.63     4927.88    177.79 o 
  -4   4  19      190.92      194.00     37.25 o 
  -3   4  19     1945.42     2068.19     62.98 o 
  -2   4  19      465.39      505.35     48.46 o 
  -1   4  19      119.17       79.63     26.80 o 
   0   4  19      662.63      693.49     40.97 o 
   1   4  19     4065.01     4337.60    108.78 o 
   2   4  19       63.71       14.36     28.98 o 
  -4   5  19      663.15      611.15     59.96 o 
  -3   5  19       45.50       65.94     39.29 o 
  -2   5  19      379.37      331.39     39.77 o 
  -1   5  19       41.92      -12.69     24.14 o 
   0   5  19      469.61      396.50     35.59 o 
   1   5  19       80.42      109.49     29.41 o 
  -4   6  19       54.94       18.05     29.26 o 
  -3   6  19      512.01      594.68     48.43 o 
  -2   6  19      826.55      999.76     58.45 o 
  -1   6  19       30.05      -22.32     31.90 o 
   0   6  19      279.97      319.51     43.91 o 
   1   6  19      563.29      627.25     42.07 o 
  -3   7  19      409.28      463.27     46.01 o 
  -2   7  19      336.85      416.58     64.86 o 
  -1   7  19      635.77      674.81     53.69 o 
   0   7  19       21.06       27.73     61.51 o 
  -2   8  19      100.57      112.25     70.19 o 
  -1   8  19       74.35       80.07     35.52 o 
  -3   0  20      244.57      258.27     62.62 o 
  -2   0  20     2491.90     2500.03     84.31 o 
  -1   0  20       74.01       19.55     40.22 o 
   0   0  20     1603.06     1670.86     97.80 o 
  -3   1  20      182.31      101.09     38.50 o 
  -2   1  20      259.29      287.93     35.31 o 
  -1   1  20      174.04      163.55     25.58 o 
   0   1  20        7.34      -17.01     20.86 o 
  -3   2  20     1132.79     1264.77     69.48 o 
  -2   2  20     1258.18     1315.40     55.03 o 
  -1   2  20       56.29       43.86     23.87 o 
   0   2  20     1139.35     1279.22     70.97 o 
  -3   3  20      686.21      718.45     44.38 o 
  -2   3  20       20.33       -7.02     25.74 o 
  -1   3  20     1041.63     1168.91     57.48 o 
  -2   4  20      122.32       64.07     53.89 o 
  -1   4  20        0.11       -8.20     26.31 o 
                                                 
